# Supplementary material for: Comparative Investigation of Gene Regulatory Processes Underlying Avian Influenza Viruses in Chicken and Duck
Source: Biology (Basel). 2022 Jan 29;11(2):219. doi: 10.3390/biology11020219 (PMC8868632; doi:10.3390/biology11020219)
Supplement: Supplementary file 1 [file biology-11-00219-s001.zip]

Archive with 11 entries (11 files):
- Supplementary_Figure_S1_treemaps_BP.pdf
- Supplementary_Figure_S2_treemaps_MF.pdf
- Supplementary_Figure_S3_Fig4.pdf
- Supplementary_Figure_S4_master_regulators.pdf
- Supplementary_Figure_S5_master_regulators_TFenrichment.pdf
- Supplementary_File_S1_avianProfile_PWMs
- Supplementary_File_S2_TF_cooperation.cys
- Supplementary_Table_S1_DEGs.xlsx
- Supplementary_Table_S2_GOterms.xlsx
- Supplementary_Table_S3_TFBS_enrichment.xlsx
- Supplementary_Table_S4_TF_cooperation.xlsx
