# Supplementary material for: Comparative Investigation of Gene Regulatory Processes Underlying Avian Influenza Viruses in Chicken and Duck
Source: Biology (Basel). 2022 Jan 29;11(2):219. doi: 10.3390/biology11020219 (PMC8868632; doi:10.3390/biology11020219)
Supplement: Supplementary file 1 [file biology-11-00219-s001.zip › Supplementary_File_S1_avianProfile_PWMs]

V$MYOD_01
V$CMYB_01
V$AP4_01
V$MEF2_01
V$HOX13_01
V$E2F_01
V$SOX5_01
V$E4BP4_01
V$MYOGNF1_01
V$TAL1BETAITF2_01
V$CP2_01
V$EVI1_01
V$EVI1_03
V$ZID_01
V$IK1_01
V$IK3_01
V$CDP_01
V$PAX2_01
V$CDPCR3_01
V$TAXCREB_01
V$TAXCREB_02
V$PBX1_02
V$HNF3B_01
V$TST1_01
V$OCT1_01
V$AHR_01
V$LYF1_01
V$PAX5_01
V$BRACH_01
V$SRF_01
V$RORA2_01
V$OCT1_06
V$AP1FJ_Q2
V$CREBP1_Q2
V$AP2_Q6
V$GRE_C
V$HNF1_C
V$NFKB_C
V$NFY_C
V$SREBP1_02
V$STAT3_01
V$MEF2_04
V$AHRARNT_01
V$AHRARNT_02
V$NRSF_01
V$RREB1_01
V$ISRE_01
V$OLF1_01
V$TCF11MAFG_01
V$PAX1_B
V$ZF5_B
V$PAX3_01
V$MSX1_01
V$AREB6_01
V$MEIS1AHOXA9_01
V$FOXJ2_02
V$NKX61_01
V$TITF1_Q3
V$HMX1_01
V$MRF2_01
V$STAT5A_02
V$POU3F2_01
V$HIF1_Q5
V$ROAZ_01
V$FOXO3_01
V$CDC5_01
V$NKX22_01
V$NKX62_Q2
V$BACH1_01
V$PPARG_02
V$GCNF_01
V$NERF_Q2
V$RP58_01
V$AFP1_Q6
V$ALX4_01
V$CEBPG_Q6
V$FXR_Q3
V$HNF6_Q6
V$SP3_Q3
V$SMAD3_Q6
V$TFIII_Q6
V$CACCCBINDINGFACTOR_Q6
V$SMAD4_Q6
V$PIT1_Q6
V$EGR_Q6
V$AR_02
V$RFX_Q6
V$FOXP1_01
V$DEC_Q1
V$DEAF1_02
V$HES1_Q2
V$SOX_Q6
V$TFE_Q6
V$AP2ALPHA_03
V$GFI1B_01
V$GZF1_01
V$HIC1_03
V$ZEC_01
V$RBPJK_01
V$KAISO_01
V$DMRT2_01
V$CMYC_02
V$SREBP1_Q5
V$BCL6_02
V$CTF1_01
V$SP1SP3_Q4
V$TRF1_01
V$BEN_02
V$MTF1_01
V$HSF2_02
V$TBX18_01
V$TBX15_02
V$TEF_01
V$POU5F1_01
V$SIX4_01
V$DLX3_01
V$HOXD13_01
V$NKX25_03
V$MEIS1_02
V$HNF1B_01
V$CRX_02
V$LHX3_01
V$TAL1_01
V$ZFX_01
V$OTX2_Q3
V$SATB1_Q3
V$HOXD9_Q2
V$BTEB3_Q5
V$ERBETA_Q5
V$IRF7_Q3
V$SMAD3_Q6_01
V$STAT5A_Q6
V$PBX1_05
V$PLAG1_02
V$ISL2_03
V$PRX2_Q2
V$T3RBETA_Q6_01
V$FOXL2_Q2
V$P73_Q6
V$PAX5_Q6
V$MSX2_Q3
V$MAFB_Q4
V$PAX2_Q2
V$POU3F1_Q6
V$SMAD5_Q5
V$TBX5CSX_Q5
V$KAISO_Q2
V$MIBP1_Q6
V$CTCF_04
V$GLIS1_01
V$HIC2_01
V$HINFP_02
V$HINFP_03
V$KLF13_01
V$SCRT2_01
V$ZNF143_03
V$ZNF410_01
V$GRHL1_01
V$TFCP2_03
V$CUX1_06
V$CUX2_02
V$E2F2_05
V$E2F7_01
V$ETS1_03
V$ETV6_01
V$SPDEF_06
V$SPDEF_07
V$SPI1_06
V$GCM1_05
V$LEF1_05
V$HSFY1_01
V$IRF4_05
V$IRF7_04
V$MEIS2_05
V$MYBL2_02
V$MYBL2_03
V$MYBL2_05
V$NFAT5_02
V$NFATC1_01
V$NFATC1_02
V$NFATC1_03
V$NRF1_02
V$PAX9_01
V$POU4F2_01
V$POU6F2_01
V$PROX1_01
V$RFX2_02
V$RFX5_02
V$RUNX2_02
V$RUNX3_01
V$GMEB2_02
V$GMEB2_03
V$TBX1_01
V$TBX1_04
V$TBX1_05
V$TBX21_01
V$TBX5_04
V$TFAP2B_04
V$ARNTL_01
V$HES5_01
V$BATF3_01
V$MAFF_01
V$FOXG1_01
V$FOXG1_02
V$FOXI1_03
V$FOXJ2_03
V$FOXO3_03
V$FOXO6_03
V$EVX2_03
V$HESX1_02
V$HOXD13_04
V$LBX2_03
V$LHX2_03
V$LHX6_06
V$LHX6_07
V$MEOX2_03
V$MSX2_03
V$NKX31_06
V$ESRRG_02
V$NR2E1_02
V$NR4A2_02
V$NR4A2_03
V$NR4A2_04
V$RORA_05
V$RORA_06
V$RXRA_05
V$THRA_01
V$THRB_02
V$THRB_03
V$VDR_01
V$TP63_01
V$MTF1_07
V$PRDM4_01
V$ZBTB49_01
V$ZNF282_01
V$CPEB1_01
V$SOX10_03
V$SOX10_05
V$SOX8_07
V$SOX9_05
V$CREB3L1_02
V$RARB_01
V$CDP_Q6_01
V$FOXM1_Q3
V$LRF_Q6
V$PLZFB_Q3
V$RREB_Q5
V$TFIII_Q6_01
V$FOXN4_01
V$REST_04
V$THAP1_01
V$CTCF_06
V$PRDM1_03
V$HNF4A_09
V$RELA_03
V$MAX_11
V$YY1_08
V$SP2_04
V$ZNF536_01
V$ZBTB5_01
V$FOXD2_04
V$ZNF536_03
V$KLF8_01
V$WT1_01
V$EGR4_02
V$EGR3_05
V$HOXB2_03
V$BRN3B_01
V$RLF_01
V$HNF4GAMMA_01
V$OSR2_05
V$ZNF687_01
V$ZBTB44_01
V$ZNF438_01
V$ZNF521_01
V$ZNF499_01
V$ZNF339_01
V$RREB1_04
V$ZFP91_01
V$ZNF516_01
V$ZNF521_02
V$RREB1_05
V$NKX23_04
V$NOR1_02
V$GATA5_06
V$ZBTB26_01
V$SALL1_01
V$SALL1_03
V$ZBTB41_01
V$ZASC1_01
V$ZASC1_02
V$ZBTB1_01
V$DRRS_02
V$AIOLOS_01
V$PLAGL2_02
V$HELIOS_01
V$ZNF513_01
V$ZNF341_01
V$ZBTB46_01
V$ZNF362_01
V$PRDM14_01
V$ZBTB34_01
V$SNAP190_01
V$BCL11A_03
V$PLAGL2_03
V$AEBP2_02
V$ZNF366_02
V$HIC2_03
V$STAF_05
V$ZNF515_02
V$AMYB_01
V$SALL3_01
V$SALL3_02
V$ZFX_03
V$ZNF450_01
V$ZFX_04
V$EVI1_09
V$ZXDL_01
V$ZBTB49_02
V$APA1_02
V$ZNF312_01
V$ZNF710_01
V$ZFP41_02
V$ZNF710_02
V$ZNF335_01
V$ZNF335_02
V$CTIP2_01
V$SC1_01
V$ZFP64_03
V$ZFP64_04
V$ZFP64_05
V$ZFP64_06
V$ZNF711_02
V$ZBTB40_01
V$ZBTB40_02
V$ZNF135_01
V$ZNF135_02
V$ZXDB_01
V$ZNF135_03
V$ZNF76_01
V$ZNF135_04
V$ZNF672_02
V$ZNF672_03
V$ZNF770_01
V$ZNF775_02
V$CIZ_03
V$ZNF436_01
V$ZNF436_02
V$ZNF319_01
V$PRDM10_01
V$ZNF319_02
V$PRDM5_02
V$PRDM5_03
V$ZNF282_02
V$ZNF651_01
V$PRDM15_01
V$ZFPM1_01
V$PRDM15_02
V$ZNF131_01
V$PRDM15_03
V$ZBTB38_01
V$ZNF131_02
V$ZBTB11_02
V$ZNF367_01
V$ZNF507_01
V$ZBTB38_02
V$PLAG1_04
V$MIZF_03
V$TFIIIA_03
V$PLAG1_06
V$TFIIIA_04
V$ZNF236_01
V$ZNF236_02
V$ZNF236_04
V$ZNF652_03
V$ZNF236_05
V$ZNF236_06
V$SMAD7_01
V$ATF3_05
V$PRDM15_04
V$SP2_06
V$EVX2_04
V$TEF_05
V$BATF_04
V$PLAG1_08
V$ZNF521_03
V$SMAD5_02
V$PRRX2_05
V$PBX4_01
V$PRDM12_01
V$COE2_02
V$ZNF236_07
V$ZNF236_08
V$MAFF_04
V$PLAGL2_05
V$BATFJUN_01
V$ZBTB33_05
V$TAL1GATA1_02
V$YY1_12
V$FOXC1_Q4
V$HOXD10_Q2
V$TEF3_Q3
V$MSX1_Q5
V$SOX18_Q5_01
V$SP5_Q2
V$IRF4_Q5
V$MAFA_Q4_01
V$SIX1_Q3
V$ZBTB2_Q3
V$BMAL1_Q6
V$HSF2_Q6
V$ZBP89_Q4_01
V$POU4F2_02
V$SIX3_Q6
V$TRPS1_Q3
V$ZBTB2_Q3_01
V$CARF_01
V$MEIS1_06
V$PREP1_Q3
V$TBX20_05
V$TEF_08
V$PSF_Q5
V$NFIA_03
V$NR2F1_05
V$AR_12
V$ATF4TEF_01
V$CUX1HOXA13_01
V$CUX1HOXB13_01
V$E2F3DRGX_01
V$E2F3FOXI1_01
V$ELK1FOXI1_01
V$ELK1HOXA3_01
V$ELK1PAX9_01
V$ELK1SREBF2_02
V$ERFMAX_01
V$ETV2ONECUT2_01
V$ETV2SPDEF_01
V$ETV5EOMES_01
V$FLI1CEBPB_01
V$FOXO1ETV7_01
V$GCM1ELF1_02
V$GCM1ELK3_01
V$GCM1ETV4_01
V$GCM1ETV7_01
V$GCM1FOXI1_01
V$GCM1ONECUT2_01
V$GCM2HOXA13_01
V$GCM2TBX21_02
V$HOXB2ELK1_02
V$HOXD12EOMES_01
V$HOXD12ETV4_01
V$HOXD12TBX21_01
V$MEIS1DRGX_01
V$MEIS1EOMES_01
V$MEIS2ONECUT2_01
V$MGADLX2_01
V$MYBL1ELF1_01
V$POU2F1EOMES_01
V$POU2F1ETV4_01
V$POU2F1HOXB13_01
V$POU2F1SOX2_01
V$POU2F1TBX21_01
V$RFX3BHLHA15_01
V$RFX3SREBF2_01
V$TEAD4CEBPD_01
V$TEAD4EOMES_01
V$TEAD4ETV7_01
V$TEAD4ONECUT2_01
V$TFAP2CELK1_01
V$TFAP2CHOXB13_01
V$ERFSREBF2_02
V$GCM2E2F8_01
V$HOXB13EOMES_01
V$HOXB13TBX3_01
V$HOXB2PITX1_01
V$HOXC10TBX21_01
V$MYBL1ONECUT2_01
V$CUX1NHLH1_02
V$CUX1SRF_01
V$E2F1EOMES_02
V$E2F1HES7_02
V$E2F3ONECUT2_01
V$ERFONECUT2_01
V$ETV2TBX21_03
V$ETV2TCF3_01
V$GCM1CEBPB_01
V$GCM1MAX_03
V$GCM1SOX2_01
V$GCM1TBX21_02
V$GCM2HES7_01
V$GCM2SOX15_01
V$HOXB2ESRRB_01
V$HOXB2RFX5_01
V$MEIS1DLX3_01
V$MYBL1FIGLA_01
V$PITX1FIGLA_01
V$POU2F1FOXO6_01
V$RFX3SRF_01
V$TEAD4ALX4_01
V$TEAD4CLOCK_01
V$TEAD4ERG_02
V$TEAD4FIGLA_01
V$TEAD4MAX_02
V$TEAD4RFX5_01
V$TEAD4SOX6_01
V$TFAP2CDLX3_03
V$TFAP2CMAX_02
V$TFAP2CONECUT2_01
V$TFAP4MAX_02
V$ARNTLBHLHA15_01
V$CEBPGELF1_01
V$CLOCKFIGLA_01
V$CLOCKNHLH1_01
V$CUX1RFX5_01
V$E2F1NHLH1_01
V$ERFCLOCK_01
V$ETV2RFX5_02
V$ETV5HES7_01
V$ETV7TBX21_01
V$GCM1NHLH1_01
V$GCM1PITX1_02
V$GCM2MAX_01
V$MEIS1SOX2_01
V$MYBL1HOXA13_01
V$PITX1EOMES_01
V$PITX1HES7_01
V$PITX1TBX21_01
V$POU2F1DLX2_01
V$RFX3FIGLA_02
V$RFX3HES7_01
V$SOX6TBX21_01
V$TEAD4ELK3_01
V$TEAD4ESRRB_01
V$TEAD4FOXI1_01
V$TEAD4GATA3_01
V$TEAD4SOX15_01
V$GLI3_03
V$PRDM16_05
V$FOXL2_Q5
V$SOX9_09
V$FKHL14_Q2
V$SIP1_Q6
V$ZNF777_02
V$IRF4_09
V$PRDM14_02
V$STAT1_10
V$GATAD2A_01
V$ZGPAT_01
V$ZNF295_01
V$ZNF592_02
V$KLF9_01
V$ZNF384_02
V$SOX10_08
