# Supplementary material for: Comparative Investigation of Gene Regulatory Processes Underlying Avian Influenza Viruses in Chicken and Duck
Source: Biology (Basel). 2022 Jan 29;11(2):219. doi: 10.3390/biology11020219 (PMC8868632; doi:10.3390/biology11020219)
Supplement: Supplementary file 1 [file biology-11-00219-s001.zip › Supplementary_Table_S1_DEGs.xlsx]

## Sheet: Chicken_H5N1vsNone_ileum_1dpi
gene	baseMean	log2FoldChange	lfcSE	pvalue	padj
ENSGALG00000002907	176.401	24.3546	2.88206	1.10865e-17	2.29003e-13
ENSGALG00000008888	26.4849	-2.54827	0.915463	7.91937e-07	0.00238074
ENSGALG00000008905	18.7858	4.63661	7.07138	2.38014e-05	0.045686
ENSGALG00000012754	6.0085	-13.7016	2.37423	3.79237e-09	3.91676e-05
ENSGALG00000015331	279.681	1.06062	0.233761	2.93671e-07	0.00157422
ENSGALG00000016684	349.745	-2.11966	0.547614	3.81056e-07	0.00157422
ENSGALG00000021230	155.989	-2.29186	0.61712	3.71789e-07	0.00157422
ENSGALG00000036686	87.3328	1.09767	0.344515	1.93091e-06	0.00443165
ENSGALG00000044935	157.911	-1.14526	1.11832	2.43293e-05	0.045686
ENSGALG00000046217	363.081	-13.6267	5.31518	8.73964e-07	0.00238074
ENSGALG00000054442	22.8691	13.4647	5.35393	9.22054e-07	0.00238074

## Sheet: Chicken_H5N1vsNone_ileum_3dpi
gene	baseMean	log2FoldChange	lfcSE	pvalue	padj
ENSGALG00000030849	51.3569	1.16845	1.29992	8.04776e-06	0.0415586
ENSGALG00000046715	18.4713	5.444	3.05197	9.88954e-07	0.00680928
ENSGALG00000047199	88.9864	1.40308	0.276722	5.95245e-09	6.14769e-05
ENSGALG00000054477	23.9846	-5.11452	0.788218	3.21689e-11	6.6448e-07

## Sheet: Chicken_H5N1vsNone_lung_1dpi
gene	baseMean	log2FoldChange	lfcSE	pvalue	padj
ENSGALG00000014184	54.3136	-19.538	3.39562	2.8114e-09	1.38953e-05
ENSGALG00000016774	238.481	0.678767	0.982538	3.8207e-06	0.0107907
ENSGALG00000032614	12.6504	-3.88977	3.72538	5.39951e-06	0.0133435
ENSGALG00000035998	273.58	-21.3437	3.85202	6.06683e-09	1.99902e-05
ENSGALG00000040086	122.868	-20.7023	3.26771	9.27902e-11	6.52521e-07
ENSGALG00000040263	52.2631	-19.4744	3.42056	3.72692e-09	1.47362e-05
ENSGALG00000040704	43.5494	-19.2207	3.02008	8.78758e-11	6.52521e-07
ENSGALG00000048286	76.2238	-20.1458	3.18103	9.90169e-11	6.52521e-07

## Sheet: Chicken_H5N1vsNone_lung_3dpi
gene	baseMean	log2FoldChange	lfcSE	pvalue	padj
ENSGALG00000016576	94.2243	0.879008	0.172622	1.0984e-07	0.00217154

## Sheet: Chicken_H5N2vsNone_ileum_1dpi
gene	baseMean	log2FoldChange	lfcSE	pvalue	padj
ENSGALG00000000293	60.8622	1.35685	2.05753	7.2895e-05	0.0378493
ENSGALG00000002167	80.441	1.22091	1.21001	1.33048e-05	0.0128296
ENSGALG00000002907	176.401	15.5054	3.2658	4.34694e-08	0.000195612
ENSGALG00000003589	82.0889	2.12235	2.83308	5.76756e-05	0.0349018
ENSGALG00000008905	18.7858	22.9226	3.38685	4.18735e-12	2.82646e-08
ENSGALG00000009262	169.396	7.20755	1.96003	6.04607e-07	0.00136037
ENSGALG00000009268	133.354	2.02788	4.09947	0.000132432	0.0486382
ENSGALG00000010853	16.5637	3.31427	4.0651	4.52348e-05	0.0320846
ENSGALG00000015544	101.509	1.35155	2.31267	0.000105056	0.0467616
ENSGALG00000028256	130.937	3.82937	1.68237	2.76137e-06	0.00338896
ENSGALG00000035219	2334.65	8.12441	2.59831	1.11663e-06	0.00215351
ENSGALG00000035803	89.1625	3.27975	3.44999	3.26273e-05	0.0274929
ENSGALG00000038540	64.2992	-0.973594	1.05029	1.55714e-05	0.0140143
ENSGALG00000045607	20.4705	0.913971	1.81937	0.000151384	0.0498458
ENSGALG00000046192	480.37	0.848215	1.21963	4.83568e-05	0.0320846
ENSGALG00000046715	18.4713	-7.26745	1.74493	3.04951e-07	0.000823367
ENSGALG00000049414	22.1923	1.55123	2.73599	0.000114997	0.0483198
ENSGALG00000051194	7.18952	5.16883	2.87958	6.62094e-06	0.00744856
ENSGALG00000051280	501.686	0.861937	0.678193	2.41224e-06	0.00325652
ENSGALG00000052514	303.996	0.636773	0.932168	4.99094e-05	0.0320846
ENSGALG00000054442	22.8691	23.3695	2.90052	3.05018e-16	4.11775e-12
ENSGALG00000054477	23.9846	2.67965	0.618563	7.93059e-08	0.000267657

## Sheet: Chicken_H5N2vsNone_ileum_3dpi
gene	baseMean	log2FoldChange	lfcSE	pvalue	padj
ENSGALG00000000154	81.682	0.704885	0.407385	0.000212077	0.0138294
ENSGALG00000000241	181.032	0.614365	0.443016	0.000595688	0.0285755
ENSGALG00000000251	107.922	2.35012	0.539754	5.18428e-07	0.000186753
ENSGALG00000000466	71.3617	2.39857	0.480622	3.42345e-08	2.18491e-05
ENSGALG00000000529	183.856	1.28916	0.364357	9.65237e-06	0.00141687
ENSGALG00000000544	65.8031	1.97104	0.413644	2.4096e-07	0.000107183
ENSGALG00000000560	317.244	-0.692372	0.531201	0.000817871	0.0354146
ENSGALG00000000589	49.9986	0.652229	0.451214	0.000502782	0.0255257
ENSGALG00000001149	19.5186	1.43317	0.742078	0.000183488	0.0125861
ENSGALG00000001189	39.3659	1.41663	0.764788	0.000209924	0.0138294
ENSGALG00000001373	164.313	0.820915	0.398903	0.000102722	0.0081506
ENSGALG00000001486	79.5185	2.08716	0.653821	1.26821e-05	0.00177525
ENSGALG00000001571	234.607	0.943004	0.819489	0.00107939	0.0441346
ENSGALG00000001583	40.0318	1.74225	0.387412	8.76076e-07	0.000267915
ENSGALG00000001882	49.7158	1.80914	0.728043	5.45422e-05	0.00503538
ENSGALG00000001894	55.5607	1.50968	0.677677	0.000109308	0.0084896
ENSGALG00000002080	231.712	1.27709	0.700061	0.0002447	0.0154161
ENSGALG00000002105	18.1731	1.51781	0.646756	9.0257e-05	0.00736046
ENSGALG00000002113	154.731	0.95782	0.788081	0.000945536	0.0393188
ENSGALG00000002192	864.355	1.89577	0.643664	2.49462e-05	0.00292948
ENSGALG00000002383	11.4744	2.08603	1.01944	4.94185e-05	0.00474127
ENSGALG00000002570	6.74534	1.01824	1.11677	0.000881249	0.0372791
ENSGALG00000002583	371.484	0.912081	0.596296	0.000471403	0.0245557
ENSGALG00000002615	182.561	1.20837	0.51643	9.40843e-05	0.00762564
ENSGALG00000002783	262.073	0.999161	0.295531	6.88822e-06	0.00112825
ENSGALG00000002786	73.8462	1.8522	0.681093	3.70209e-05	0.00385412
ENSGALG00000003122	109.724	-0.900662	0.489688	0.000212914	0.0138294
ENSGALG00000003136	17.3638	1.67922	0.488696	1.30318e-05	0.00178779
ENSGALG00000003161	37.2638	1.46203	0.498644	3.44927e-05	0.00364161
ENSGALG00000003284	435.209	0.703046	0.157121	1.57363e-08	1.11968e-05
ENSGALG00000003321	72.192	0.661965	0.386416	0.000206702	0.0137917
ENSGALG00000003354	12.2446	1.10135	0.917356	0.000780164	0.0344941
ENSGALG00000003499	166.775	0.678705	0.418769	0.000289827	0.0172942
ENSGALG00000003818	74.3221	1.86838	0.430898	1.29906e-06	0.000328774
ENSGALG00000003863	295.123	2.1549	0.404343	1.15553e-08	9.19913e-06
ENSGALG00000004111	44.8908	1.93074	0.6702	2.62129e-05	0.0030538
ENSGALG00000004245	74.2224	1.06645	0.387521	3.42216e-05	0.00364161
ENSGALG00000004252	60.4884	0.977663	0.484764	0.000151661	0.010718
ENSGALG00000004310	177.533	0.858258	0.532033	0.000368625	0.0212198
ENSGALG00000004336	44.843	1.27207	0.603674	0.000147787	0.0105309
ENSGALG00000004398	131.887	1.92254	0.435786	9.54287e-07	0.000275523
ENSGALG00000004553	380.795	0.701154	0.28284	1.81674e-05	0.00231896
ENSGALG00000004562	350.757	0.971561	0.34677	2.4112e-05	0.00285435
ENSGALG00000004901	1204.68	0.923026	0.466856	0.000155005	0.0108867
ENSGALG00000005011	25.8097	1.03819	0.669579	0.000451835	0.0240525
ENSGALG00000005030	194.872	1.80583	0.456367	3.91233e-06	0.000786699
ENSGALG00000005078	218.665	0.677855	0.476105	0.000552286	0.0270431
ENSGALG00000005094	95.4946	1.81419	0.664796	3.83262e-05	0.0039619
ENSGALG00000005547	170.341	1.56716	0.401404	4.98418e-06	0.000928222
ENSGALG00000005589	227.252	1.76396	0.661529	4.45927e-05	0.00439313
ENSGALG00000005638	183.016	1.65013	0.428611	5.55076e-06	0.000969996
ENSGALG00000005644	120.614	1.81399	0.434314	2.19361e-06	0.000511111
ENSGALG00000005845	114.309	0.682059	0.584259	0.00124314	0.0490624
ENSGALG00000006035	218.72	1.51169	0.304896	1.76238e-07	8.62333e-05
ENSGALG00000006054	59.4035	0.971577	0.5143	0.000203641	0.0136495
ENSGALG00000006165	101.565	1.58202	0.627936	6.59156e-05	0.00578581
ENSGALG00000006229	199.714	0.923682	0.518987	0.000253787	0.0156527
ENSGALG00000006318	25.7617	2.48871	0.77001	5.12381e-06	0.000940155
ENSGALG00000006388	117.836	2.05717	0.475777	1.03475e-06	0.000286586
ENSGALG00000006480	119.75	1.67158	0.26383	7.59533e-11	1.2388e-07
ENSGALG00000006681	11.8034	1.02737	0.821705	0.000820485	0.0354232
ENSGALG00000006809	36.7703	1.01851	0.798409	0.000793823	0.0346985
ENSGALG00000007028	33.5811	1.07541	0.844374	0.000742926	0.0335551
ENSGALG00000007171	101.756	1.80252	0.689069	4.58354e-05	0.00448545
ENSGALG00000007416	371.043	2.33482	0.47587	6.00266e-08	3.26344e-05
ENSGALG00000007418	218.339	1.93965	0.647727	2.17788e-05	0.00268648
ENSGALG00000007511	561.569	1.15471	0.65976	0.000293648	0.0173868
ENSGALG00000007546	49.5623	2.02489	0.51379	3.14647e-06	0.000659814
ENSGALG00000007569	563.541	-0.678479	0.501003	0.000691653	0.031927
ENSGALG00000007579	139.727	1.31588	0.340561	4.82961e-06	0.000928222
ENSGALG00000007650	154.804	0.720229	0.42897	0.000256646	0.015705
ENSGALG00000007675	43.0572	2.54972	0.656514	1.22021e-06	0.000314237
ENSGALG00000007924	268.134	1.14517	0.27597	1.7146e-06	0.000426587
ENSGALG00000007963	63.661	1.31484	0.629626	0.000151872	0.010718
ENSGALG00000007996	576.807	1.02016	0.231452	5.23551e-07	0.000186753
ENSGALG00000008335	294.376	0.828679	0.273176	7.20993e-06	0.0011555
ENSGALG00000008447	25.757	2.63526	0.684831	1.05586e-06	0.000287019
ENSGALG00000008656	83.7832	1.9728	0.748655	3.4658e-05	0.00364161
ENSGALG00000008669	30.9251	1.87416	0.711989	4.06307e-05	0.00414179
ENSGALG00000008741	20.0633	3.01261	0.827014	5.34343e-07	0.000186753
ENSGALG00000008949	198.746	-0.768022	0.363567	7.58558e-05	0.00644636
ENSGALG00000009352	6.90017	1.0934	0.924935	0.000806046	0.0351096
ENSGALG00000009479	253.534	1.3892	1.17814	0.000348006	0.0202067
ENSGALG00000009496	41.3716	0.722105	0.427286	0.000248671	0.0155003
ENSGALG00000009748	163.034	0.679145	0.360928	0.000121773	0.00921398
ENSGALG00000009826	35.1185	0.923106	0.764126	0.000993281	0.0410715
ENSGALG00000009864	120.515	1.38546	0.471394	3.36306e-05	0.00364161
ENSGALG00000010156	194.988	1.90108	0.434872	1.11683e-06	0.000298071
ENSGALG00000010323	25.2677	1.77206	0.454366	4.6087e-06	0.000904131
ENSGALG00000010337	4.84005	0.94436	1.08127	0.00110583	0.0449652
ENSGALG00000010395	129.58	0.751995	0.340132	5.34385e-05	0.0049654
ENSGALG00000010697	148.846	1.01444	0.263289	2.31981e-06	0.00053207
ENSGALG00000011190	155.554	1.90563	1.07575	8.96143e-05	0.00734887
ENSGALG00000011241	239.452	1.61813	0.333654	2.6028e-07	0.000109161
ENSGALG00000011254	88.8304	1.67955	0.380426	1.19968e-06	0.000314237
ENSGALG00000011446	280.453	0.686523	0.503762	0.000676086	0.0315056
ENSGALG00000011488	221.625	1.16949	0.352223	1.26985e-05	0.00177525
ENSGALG00000011544	10.6981	1.25183	0.967634	0.0005337	0.0263777
ENSGALG00000011646	34.1156	2.23806	0.737092	1.21501e-05	0.00173156
ENSGALG00000011715	14138.2	-0.889564	0.57252	0.000439531	0.0238077
ENSGALG00000011738	434.58	0.995233	0.197371	5.54125e-08	3.1589e-05
ENSGALG00000012056	78.1175	2.17295	0.462228	2.13716e-07	0.000101198
ENSGALG00000012421	143.432	1.8503	0.669213	3.47316e-05	0.00364161
ENSGALG00000012422	37.5246	2.14481	0.469044	3.73982e-07	0.000140761
ENSGALG00000012454	107.264	0.959872	0.505416	0.000196472	0.013414
ENSGALG00000012545	63.6507	1.97841	0.563476	8.49665e-06	0.00129919
ENSGALG00000012608	163.729	1.71474	0.361425	3.65947e-07	0.000140761
ENSGALG00000012830	66.836	2.28633	0.434411	1.1907e-08	9.19913e-06
ENSGALG00000012944	25.0329	1.52385	0.579909	5.72411e-05	0.0052189
ENSGALG00000013086	100.925	1.82067	0.491995	6.91751e-06	0.00112825
ENSGALG00000013356	80.2649	0.795407	0.57969	0.000690268	0.031927
ENSGALG00000013371	34.0994	1.9397	0.711242	3.2277e-05	0.00356236
ENSGALG00000013372	155.646	1.822	0.270074	3.90419e-12	7.1637e-09
ENSGALG00000013481	62.5367	1.65886	0.680268	6.97877e-05	0.00602596
ENSGALG00000013505	710.967	0.720737	0.231527	2.57742e-06	0.000564687
ENSGALG00000013624	340.17	1.08485	0.339211	1.3672e-05	0.00185825
ENSGALG00000013747	172.168	1.62584	0.705762	8.78741e-05	0.00724665
ENSGALG00000013748	11.9035	1.04119	0.894256	0.000906278	0.037901
ENSGALG00000013869	60.6254	2.24651	0.463698	9.84889e-08	5.16328e-05
ENSGALG00000013993	96.1221	1.16207	0.719805	0.00037955	0.0217002
ENSGALG00000014127	48.3221	1.77705	0.560778	1.97553e-05	0.0024999
ENSGALG00000014213	29.399	1.22988	0.786622	0.000393987	0.0221584
ENSGALG00000014455	36.835	2.22234	0.619015	4.88809e-06	0.000928222
ENSGALG00000014477	80.7746	2.25666	0.523719	7.42487e-07	0.000247704
ENSGALG00000014508	114.352	1.07567	0.511989	0.000139048	0.0101196
ENSGALG00000014561	391.05	0.946867	0.566997	0.00033848	0.019834
ENSGALG00000014718	369.135	1.28425	0.323344	3.58002e-06	0.000729876
ENSGALG00000014750	24.7041	1.69451	0.940928	0.000146004	0.0105059
ENSGALG00000014754	110.573	2.36492	0.613114	2.04187e-06	0.000491353
ENSGALG00000014786	161.154	1.15416	0.241123	2.54787e-07	0.000109161
ENSGALG00000014821	23.6894	2.35149	0.702261	5.84463e-06	0.000997597
ENSGALG00000014978	611.311	0.794961	0.259143	5.28178e-06	0.000945503
ENSGALG00000015184	104.901	0.631936	0.473974	0.000722424	0.0329342
ENSGALG00000015331	279.681	0.922154	0.25268	2.44654e-06	0.000544134
ENSGALG00000015362	33.3066	3.06791	0.584605	9.6958e-10	1.18604e-06
ENSGALG00000015441	125.255	1.45337	0.374961	5.22339e-06	0.000945503
ENSGALG00000015461	77.5672	1.31429	0.920843	0.00042196	0.0232697
ENSGALG00000015645	161.242	0.818916	0.368053	6.41597e-05	0.00569411
ENSGALG00000015902	22.7068	0.920525	1.07132	0.00118517	0.0472747
ENSGALG00000016022	53.2015	0.908418	0.566174	0.000389944	0.0220153
ENSGALG00000016142	348.336	0.966134	0.851362	0.00106917	0.0439618
ENSGALG00000016173	107.867	2.68276	0.479118	6.02237e-10	8.03658e-07
ENSGALG00000016286	14.612	1.12532	1.02542	0.000770828	0.0344101
ENSGALG00000016431	82.3925	2.22962	0.651782	6.63429e-06	0.00111755
ENSGALG00000016564	73.0433	1.18258	0.562175	0.00014709	0.0105309
ENSGALG00000016661	46.1984	1.44245	0.72001	0.000163006	0.0113401
ENSGALG00000016687	209.429	2.01614	0.725069	2.64676e-05	0.0030592
ENSGALG00000016852	42.54	1.60775	0.45371	1.08501e-05	0.00156146
ENSGALG00000016988	126.264	0.985825	0.639331	0.000462826	0.0243414
ENSGALG00000017183	34.6111	1.34798	0.764435	0.000256775	0.015705
ENSGALG00000017185	447.607	1.56357	0.430184	9.06628e-06	0.001358
ENSGALG00000017362	89.9784	0.986303	0.657033	0.000507767	0.0255257
ENSGALG00000017485	25.1884	2.3497	0.682997	4.99554e-06	0.000928222
ENSGALG00000019147	68.4001	1.14222	0.856683	0.000621241	0.029512
ENSGALG00000020002	12.0627	1.30074	1.09132	0.000475165	0.0245787
ENSGALG00000020331	69.4024	2.16816	0.59119	4.61952e-06	0.000904131
ENSGALG00000020895	42.3792	1.00721	0.783962	0.000790037	0.0346985
ENSGALG00000021442	48.02	1.00951	0.687315	0.000542689	0.026732
ENSGALG00000021656	80.0612	1.59478	0.467638	1.41534e-05	0.00190604
ENSGALG00000022750	32.024	1.74026	1.04273	0.000142816	0.0103271
ENSGALG00000023355	22.2936	1.06169	0.75556	0.000600812	0.0286577
ENSGALG00000023844	19.1674	1.66544	0.57318	3.35564e-05	0.00364161
ENSGALG00000025941	6.57306	2.07066	0.991749	5.00859e-05	0.00477074
ENSGALG00000025945	45.0164	2.60264	1.03926	8.94521e-06	0.00135368
ENSGALG00000026167	173.036	1.51216	0.59489	6.62182e-05	0.00578581
ENSGALG00000026311	36.1123	0.732308	0.491928	0.000471743	0.0245557
ENSGALG00000026884	40.0422	1.58324	0.980207	0.000212433	0.0138294
ENSGALG00000026914	13.9639	0.838903	0.7082	0.0011184	0.0452258
ENSGALG00000027050	169.995	-0.604216	0.418047	0.000482068	0.024829
ENSGALG00000027090	9.88781	1.6751	0.817544	0.000116287	0.00888587
ENSGALG00000027247	29.0195	2.71852	0.575263	4.28783e-08	2.62254e-05
ENSGALG00000027258	211.466	1.3325	0.357369	6.69964e-06	0.00111755
ENSGALG00000027305	20.4031	0.944676	0.902783	0.00123377	0.0489475
ENSGALG00000027365	117.561	0.705216	0.481174	0.000494465	0.0252901
ENSGALG00000027407	46.0966	1.85579	0.807205	6.43929e-05	0.00569411
ENSGALG00000027428	169.947	0.605421	0.337197	0.000137808	0.0101144
ENSGALG00000027761	280.103	0.660664	0.461367	0.000529902	0.0263651
ENSGALG00000027777	135.405	0.82457	0.606124	0.000716992	0.0328898
ENSGALG00000027805	47.7616	0.723566	0.461658	0.000366188	0.0211625
ENSGALG00000027961	75.1084	1.72661	0.468632	7.69623e-06	0.00121476
ENSGALG00000028256	130.937	3.1096	0.989984	9.97932e-07	0.000281705
ENSGALG00000028341	117.26	1.65768	0.366853	8.6646e-07	0.000267915
ENSGALG00000028659	52.4542	0.989515	0.744577	0.000735989	0.0334476
ENSGALG00000029035	5.45059	1.16021	1.18748	0.000561818	0.0273077
ENSGALG00000029354	124.977	1.26534	0.538477	9.45477e-05	0.00762564
ENSGALG00000029392	23.5997	-1.19182	0.529894	0.000111156	0.0085427
ENSGALG00000029569	114.74	1.78589	0.42987	2.39104e-06	0.00053997
ENSGALG00000029610	46.5348	1.10778	0.449742	6.72348e-05	0.00583988
ENSGALG00000030007	155.817	1.15504	0.684395	0.000331462	0.0195403
ENSGALG00000030209	213.978	-1.28398	0.313891	2.65745e-06	0.000573658
ENSGALG00000030382	75.6581	-0.61662	1.46421	0.000293749	0.0173868
ENSGALG00000030602	303.859	0.794977	0.244881	3.13701e-06	0.000659814
ENSGALG00000030767	33.9888	-1.09082	0.68417	0.000406921	0.0227118
ENSGALG00000030780	105.333	1.51975	0.413043	8.24354e-06	0.00128731
ENSGALG00000031163	102.707	1.12778	0.318953	7.24206e-06	0.0011555
ENSGALG00000031270	249.264	0.861827	0.335814	2.95808e-05	0.00334013
ENSGALG00000031327	101.686	-1.41721	1.44638	0.000158022	0.0110457
ENSGALG00000031637	193.622	1.1535	0.457255	6.2871e-05	0.00565988
ENSGALG00000031735	44.0975	1.98622	0.475889	1.80524e-06	0.000441653
ENSGALG00000031763	88.5784	0.821824	0.323756	2.72191e-05	0.00310806
ENSGALG00000031862	40.7952	2.26228	0.531411	8.63541e-07	0.000267915
ENSGALG00000032190	255.702	1.73114	0.302216	2.84045e-09	3.20731e-06
ENSGALG00000032428	55.2922	1.34592	0.772464	0.000265762	0.0161203
ENSGALG00000032469	442.957	1.50276	0.558476	5.19494e-05	0.00488824
ENSGALG00000032530	50.4371	1.9252	0.64779	2.30113e-05	0.00280137
ENSGALG00000032658	243.847	1.95486	0.60472	1.44949e-05	0.00193428
ENSGALG00000032750	11.7259	1.13132	0.873439	0.000664657	0.0312709
ENSGALG00000033087	82.4057	2.34435	0.609018	2.17715e-06	0.000511111
ENSGALG00000033171	75.7635	1.14414	0.90391	0.000674335	0.0315056
ENSGALG00000033226	313.033	1.04614	0.145686	4.23449e-13	8.87972e-10
ENSGALG00000033234	154.62	2.07427	0.478019	9.57265e-07	0.000275523
ENSGALG00000033278	77.2065	2.23869	0.408442	4.19974e-09	4.10986e-06
ENSGALG00000033631	98.6706	0.858029	0.594193	0.000577847	0.0278642
ENSGALG00000033705	98.9445	-22.4855	2.53424	3.27944e-19	1.60463e-15
ENSGALG00000033887	152.85	0.757608	0.331285	4.33404e-05	0.00429861
ENSGALG00000034021	32.0951	1.58055	0.779048	0.000136006	0.0100323
ENSGALG00000034048	110.075	1.85217	0.392109	3.39908e-07	0.000134852
ENSGALG00000034347	146.354	1.82992	0.379778	2.38511e-07	0.000107183
ENSGALG00000034590	64.4373	1.20815	0.396445	2.3694e-05	0.00282767
ENSGALG00000034975	16.5013	1.81252	0.83349	8.02049e-05	0.00676626
ENSGALG00000035194	120.112	1.13556	0.469401	7.59738e-05	0.00644636
ENSGALG00000035386	113.817	0.951897	0.711844	0.000740236	0.0335368
ENSGALG00000035498	239.884	1.09426	0.454284	7.39975e-05	0.0063521
ENSGALG00000035718	59.3732	0.784053	0.607905	0.000867023	0.0368899
ENSGALG00000035726	14.9998	1.31963	0.724859	0.000239777	0.015171
ENSGALG00000035733	165.232	2.42689	0.543688	2.91818e-07	0.000118989
ENSGALG00000035856	317.163	1.21591	0.818304	0.000451853	0.0240525
ENSGALG00000035998	867.451	-25.4109	2.88986	5.35112e-19	1.96373e-15
ENSGALG00000036093	131.075	2.08545	0.39377	1.60183e-08	1.11968e-05
ENSGALG00000036395	130.817	2.62709	0.574797	1.09685e-07	5.55194e-05
ENSGALG00000036441	447.487	0.836469	0.401515	9.94766e-05	0.00797932
ENSGALG00000036490	229.88	0.766211	0.433609	0.000211917	0.0138294
ENSGALG00000036942	14.883	1.86491	1.11277	0.000101843	0.00812474
ENSGALG00000037097	458.629	1.40946	0.247287	4.84446e-09	4.44449e-06
ENSGALG00000037136	527.376	0.989027	0.191644	3.40174e-08	2.18491e-05
ENSGALG00000037223	15.1155	1.82646	0.975682	0.000103963	0.00820473
ENSGALG00000037400	22.363	1.12233	0.631404	0.000279066	0.0168576
ENSGALG00000037540	145.776	1.03784	0.445556	8.11048e-05	0.00680307
ENSGALG00000037943	107.688	1.60971	0.77758	0.000124007	0.00933485
ENSGALG00000037975	529.536	-0.610502	0.45817	0.000716631	0.0328898
ENSGALG00000038559	53.0213	2.55398	0.4988	1.15747e-08	9.19913e-06
ENSGALG00000038943	149.597	1.93367	0.545385	8.41787e-06	0.00129919
ENSGALG00000039084	97.4744	1.31152	0.965122	0.000450067	0.0240525
ENSGALG00000039156	53.4268	1.7299	0.590743	3.07413e-05	0.00341858
ENSGALG00000039221	113.538	0.714942	0.465594	0.000400462	0.0224365
ENSGALG00000039682	231.253	1.30065	0.40115	1.79158e-05	0.00231896
ENSGALG00000039982	48.0209	1.47993	0.652911	0.000104959	0.00823904
ENSGALG00000040263	49.8801	-21.5825	2.4128	1.81888e-19	1.33497e-15
ENSGALG00000040275	223.158	1.32247	0.418663	2.15009e-05	0.00268569
ENSGALG00000040351	48.7373	1.5542	0.4938	2.32827e-05	0.00280137
ENSGALG00000040418	41.2447	1.54644	0.548405	4.12244e-05	0.00416916
ENSGALG00000040561	54.4262	1.96531	0.385824	5.59516e-08	3.1589e-05
ENSGALG00000040621	64.6432	1.61946	0.581167	4.2009e-05	0.0041949
ENSGALG00000040704	101.648	-22.7782	2.49694	3.30749e-20	4.85506e-16
ENSGALG00000040754	4.75134	1.45037	1.31442	0.000226325	0.0145075
ENSGALG00000040780	89.3923	-0.843878	1.19156	0.000755949	0.0340386
ENSGALG00000041221	126.875	-22.677	2.76828	1.16161e-16	3.41025e-13
ENSGALG00000041577	192.696	2.02852	0.519664	3.42665e-06	0.000708449
ENSGALG00000041611	110.192	1.89746	0.657848	2.73139e-05	0.00310806
ENSGALG00000041978	39.7576	2.12218	0.703221	1.56464e-05	0.00206914
ENSGALG00000043016	17.7723	1.61779	0.754619	0.000111108	0.0085427
ENSGALG00000043064	557.366	2.16991	0.494938	6.93856e-07	0.000236863
ENSGALG00000043372	104.981	1.73787	0.695383	5.86179e-05	0.00531143
ENSGALG00000043681	96.9786	1.08175	0.503996	0.000126898	0.00950379
ENSGALG00000043947	21.5905	1.94739	0.821973	5.03757e-05	0.00477074
ENSGALG00000044226	58.3839	2.06002	0.606835	9.36984e-06	0.00138929
ENSGALG00000044339	31.1796	1.27466	0.683819	0.000228548	0.0145863
ENSGALG00000044449	13.4182	1.1111	1.07523	0.000772892	0.0344101
ENSGALG00000044505	11.2435	1.46942	0.666895	0.000116832	0.00888587
ENSGALG00000044763	22.5739	1.76523	0.884957	0.000106105	0.00828466
ENSGALG00000045115	39.3777	1.60109	1.06341	0.000213558	0.0138294
ENSGALG00000046192	480.37	3.24159	0.672941	3.86715e-09	4.05471e-06
ENSGALG00000046393	23.2136	2.25855	0.723079	1.0232e-05	0.00148709
ENSGALG00000046715	18.4713	1.82634	2.01705	3.45855e-05	0.00364161
ENSGALG00000046879	15.7098	1.32932	0.950058	0.000420911	0.0232697
ENSGALG00000047316	39.3301	2.40902	0.583807	9.12771e-07	0.00027344
ENSGALG00000047506	20.0466	1.02043	1.04879	0.000990735	0.0410715
ENSGALG00000047636	353.656	0.73576	0.416529	0.000200699	0.0136392
ENSGALG00000048159	99.1691	0.772462	0.340856	4.87674e-05	0.00470958
ENSGALG00000048383	24.038	1.23623	0.957829	0.00055269	0.0270431
ENSGALG00000048674	55.7939	1.04948	0.594495	0.000283472	0.016984
ENSGALG00000049014	6.29518	1.07768	1.01598	0.000876679	0.037193
ENSGALG00000049024	119.732	1.32518	0.738474	0.000249204	0.0155003
ENSGALG00000049068	31.2237	1.30631	0.945305	0.000446698	0.0240525
ENSGALG00000049172	3.15355	0.624261	1.08307	0.00116942	0.0469012
ENSGALG00000049356	140.661	1.67906	0.566141	3.00943e-05	0.00337217
ENSGALG00000049589	14.8379	3.03276	0.530371	8.63023e-11	1.26683e-07
ENSGALG00000049978	30.6483	2.06291	0.467797	7.75245e-07	0.000252885
ENSGALG00000050081	5.96976	1.29691	1.13359	0.000461419	0.0243414
ENSGALG00000050324	10.2538	1.06293	1.02969	0.000905706	0.037901
ENSGALG00000050332	76.9016	1.39661	0.793982	0.000245911	0.0154262
ENSGALG00000050564	66.7413	1.79494	0.559314	1.81271e-05	0.00231896
ENSGALG00000050875	61.7243	2.16015	0.599828	5.3618e-06	0.000948263
ENSGALG00000051419	117.913	-22.8361	2.79877	1.50181e-16	3.67418e-13
ENSGALG00000052177	16.0385	1.52631	0.811433	0.000177513	0.0122334
ENSGALG00000052273	15.6479	0.991624	1.21425	0.00064785	0.0305781
ENSGALG00000052347	9.50602	2.37363	0.862691	1.29689e-05	0.00178779
ENSGALG00000052571	11.3095	1.30604	0.931687	0.000439045	0.0238077
ENSGALG00000052935	63.0278	0.965702	0.405567	6.32346e-05	0.00565988
ENSGALG00000053363	476.373	-0.746124	0.421586	0.000202567	0.0136455
ENSGALG00000053513	82.8397	1.07096	0.764499	0.000601306	0.0286577
ENSGALG00000053601	65.9294	1.399	0.488758	3.87802e-05	0.0039808
ENSGALG00000053788	40.6211	1.46819	0.799144	0.000202651	0.0136455
ENSGALG00000054874	19.295	1.06342	0.997577	0.0009138	0.038107
ENSGALG00000054971	174.743	1.65626	0.529589	2.31864e-05	0.00280137
ENSGALG00000054978	17.0486	2.05465	0.56358	5.83114e-06	0.000997597

## Sheet: Chicken_H5N2vsNone_lung_1dpi
gene	baseMean	log2FoldChange	lfcSE	pvalue	padj

## Sheet: Chicken_H5N2vsNone_lung_3dpi
gene	baseMean	log2FoldChange	lfcSE	pvalue	padj

## Sheet: Duck_H5N1vsNone_ileum_1dpi
gene	baseMean	log2FoldChange	lfcSE	pvalue	padj
ENSAPLG00000000588	115.389	3.0732	0.490363	6.66836e-11	1.90354e-08
ENSAPLG00000000705	9.06781	2.67495	1.12988	3.13899e-05	0.00286737
ENSAPLG00000000830	43.3037	3.1728	0.568299	3.44765e-09	7.49837e-07
ENSAPLG00000000875	60.9747	0.638263	0.323617	0.000247272	0.0143564
ENSAPLG00000001026	32.2458	1.97099	0.451883	3.49629e-07	5.70312e-05
ENSAPLG00000001038	22.0864	1.69775	1.03672	0.000142434	0.00913793
ENSAPLG00000001137	85.2321	1.78805	0.369948	3.51746e-08	6.69392e-06
ENSAPLG00000001183	1729.22	3.14523	0.436434	1.00824e-13	6.0065e-11
ENSAPLG00000001471	165.542	0.959388	0.310427	2.48715e-06	0.000330863
ENSAPLG00000001610	4249.25	5.27226	0.797602	4.12641e-13	2.06154e-10
ENSAPLG00000002170	457.692	1.82951	0.392706	8.11627e-08	1.50283e-05
ENSAPLG00000002252	1426.84	4.08547	0.441411	1.16591e-21	5.32509e-18
ENSAPLG00000002281	17.4692	0.926034	0.63812	0.000265213	0.0152048
ENSAPLG00000002317	92.7499	2.72293	0.685771	1.9774e-06	0.00026826
ENSAPLG00000002344	16.9093	-1.39029	0.712766	7.00522e-05	0.00549864
ENSAPLG00000002434	37.5413	-0.859444	0.995773	0.0011597	0.0468738
ENSAPLG00000002438	2596.16	-0.61509	0.149839	1.60167e-06	0.000226248
ENSAPLG00000002489	636.015	-0.649168	0.473665	0.000588	0.0280724
ENSAPLG00000002561	19.9199	-1.50449	0.756288	6.67808e-05	0.00531995
ENSAPLG00000002692	101.932	-0.65227	0.308666	0.000180395	0.0111341
ENSAPLG00000002789	87.7698	0.604797	0.307879	0.000311987	0.0175198
ENSAPLG00000002790	159.662	0.938791	0.402281	2.97673e-05	0.00275589
ENSAPLG00000002904	2931.33	3.62116	0.436493	1.07229e-17	1.46925e-14
ENSAPLG00000002963	51.0976	0.980853	1.01044	0.000806726	0.0360057
ENSAPLG00000003290	7.43015	2.08669	1.28691	0.00012574	0.00848476
ENSAPLG00000003345	5.15791	1.13011	1.3119	0.000859074	0.0373701
ENSAPLG00000003418	56.4799	1.33952	0.56452	2.38584e-05	0.00230217
ENSAPLG00000003440	83.2832	-0.679504	0.307384	0.000127468	0.00848476
ENSAPLG00000003456	234.07	0.580116	0.167867	2.12339e-05	0.0020782
ENSAPLG00000003471	91.5799	1.19321	0.340227	4.30325e-07	6.93684e-05
ENSAPLG00000003551	764.791	2.20164	0.38393	1.95537e-09	4.39221e-07
ENSAPLG00000003660	94.3648	-0.769033	0.279142	2.10338e-05	0.00207342
ENSAPLG00000003848	38.2023	-0.939198	0.515223	0.000108752	0.00764161
ENSAPLG00000003957	9.17698	-0.904749	1.04573	0.0011011	0.0451715
ENSAPLG00000004041	323.672	0.86856	0.320786	1.31134e-05	0.00138215
ENSAPLG00000004206	157.423	-0.736597	0.282614	3.83942e-05	0.00337229
ENSAPLG00000004288	86.4719	-1.03665	0.347221	3.07727e-06	0.000397781
ENSAPLG00000004542	59.4903	-0.675888	0.441449	0.000407631	0.0211567
ENSAPLG00000004563	148.976	-1.68228	0.556065	7.15554e-06	0.000805936
ENSAPLG00000004628	175.371	0.813616	0.63361	0.000453293	0.022862
ENSAPLG00000004777	582.43	0.769735	0.188469	2.09918e-07	3.59537e-05
ENSAPLG00000004825	84.2358	3.832	0.603844	1.56397e-11	4.9836e-09
ENSAPLG00000004875	210.143	-1.72336	0.555938	6.38448e-06	0.000747693
ENSAPLG00000004899	3639.91	-0.612853	0.171526	1.0539e-05	0.00114607
ENSAPLG00000005288	118.101	2.17754	0.603332	3.60125e-06	0.000444544
ENSAPLG00000005334	14.3135	1.13285	1.05131	0.000567132	0.0274286
ENSAPLG00000005356	19.7498	2.60423	0.697796	3.32595e-06	0.000423284
ENSAPLG00000005382	233.267	5.77345	0.574018	6.97063e-26	9.55116e-22
ENSAPLG00000005387	672.896	1.05327	0.289631	2.15814e-07	3.65072e-05
ENSAPLG00000005432	151.272	0.895396	0.665171	0.000351132	0.0190128
ENSAPLG00000005501	455.258	3.82778	0.462704	9.93254e-18	1.46925e-14
ENSAPLG00000005510	115.913	-0.849139	0.483544	0.000151369	0.00964678
ENSAPLG00000005817	524.103	0.929948	0.293728	2.10513e-06	0.000282789
ENSAPLG00000005874	207.177	1.94076	0.370624	1.18357e-08	2.35033e-06
ENSAPLG00000006016	353.956	4.5424	1.03135	1.24071e-07	2.23688e-05
ENSAPLG00000006077	366.231	3.43054	0.486206	2.12424e-13	1.21276e-10
ENSAPLG00000006097	272.463	-1.4685	0.638332	3.18266e-05	0.0028792
ENSAPLG00000006199	21.583	2.10559	0.487265	5.25419e-07	8.37126e-05
ENSAPLG00000006345	762.12	0.762896	0.222578	2.92039e-06	0.000381096
ENSAPLG00000006762	118.269	1.00929	0.277267	2.27498e-07	3.80143e-05
ENSAPLG00000006787	385.847	2.57285	0.368349	8.60569e-13	3.68485e-10
ENSAPLG00000006829	2352.9	-0.652373	0.165652	1.86121e-06	0.000255022
ENSAPLG00000006851	43.7537	0.69246	0.51459	0.000528889	0.0260027
ENSAPLG00000006948	111.651	0.776369	0.492947	0.000267483	0.015271
ENSAPLG00000006979	798.832	1.89042	0.276053	1.43738e-12	5.88342e-10
ENSAPLG00000006987	256.629	3.1725	0.413469	2.89818e-15	2.83649e-12
ENSAPLG00000007120	906.456	3.5265	0.680098	1.8434e-08	3.5575e-06
ENSAPLG00000007378	65.1663	0.759948	0.395451	0.000142718	0.00913793
ENSAPLG00000007450	208.61	-0.61635	0.208741	5.06593e-05	0.00420687
ENSAPLG00000007508	361.562	3.97809	0.543263	1.47104e-14	1.11978e-11
ENSAPLG00000007709	43.3852	1.63328	1.25227	0.000271778	0.0154519
ENSAPLG00000008053	7.35219	1.08227	1.20077	0.000854572	0.0373701
ENSAPLG00000008104	102.756	-1.23576	0.688544	9.88107e-05	0.00716351
ENSAPLG00000008444	12.219	-1.13846	1.08157	0.000597828	0.0284425
ENSAPLG00000008457	188.795	1.53201	0.300246	2.56853e-09	5.67645e-07
ENSAPLG00000008507	110.88	0.891418	0.485279	0.000114709	0.00791781
ENSAPLG00000008657	30.4522	-1.52204	0.725897	5.28484e-05	0.00431029
ENSAPLG00000008888	151.186	0.904161	0.369644	2.40801e-05	0.00230731
ENSAPLG00000009307	4.09497	-1.03042	1.49421	0.00103829	0.042981
ENSAPLG00000009561	186.351	0.85571	0.311927	1.25835e-05	0.00133658
ENSAPLG00000009584	89.2324	2.43533	0.819545	1.34505e-05	0.00140686
ENSAPLG00000009658	815.657	1.36325	0.22276	2.61226e-12	1.02266e-09
ENSAPLG00000009708	348.348	0.709866	0.363363	0.000169334	0.0105085
ENSAPLG00000009754	196.959	2.29611	0.369165	1.37534e-10	3.62402e-08
ENSAPLG00000009863	92.2203	-0.96424	0.331561	4.71787e-06	0.000572073
ENSAPLG00000010062	1192.5	0.994806	0.333441	3.33635e-06	0.000423284
ENSAPLG00000010171	2774.44	3.69975	0.377057	9.16337e-24	6.27783e-20
ENSAPLG00000010291	474.348	2.35594	0.395263	6.40181e-10	1.51237e-07
ENSAPLG00000010356	1990.3	3.2234	0.457572	2.96896e-13	1.62723e-10
ENSAPLG00000010386	506.403	2.91733	0.496215	8.22912e-10	1.91111e-07
ENSAPLG00000010393	231.264	0.626424	0.162494	3.52662e-06	0.000439289
ENSAPLG00000010410	1555.52	2.23323	0.265665	1.64634e-17	2.05074e-14
ENSAPLG00000010562	163.007	-0.675208	0.454499	0.000440776	0.0224517
ENSAPLG00000010913	344.928	2.21783	0.372214	5.92834e-10	1.42509e-07
ENSAPLG00000010997	2110.14	-0.585408	0.137578	1.26876e-06	0.000184942
ENSAPLG00000011142	4800.7	4.05477	0.692925	2.4444e-10	6.31946e-08
ENSAPLG00000011195	2476.72	0.767449	0.179861	9.72193e-08	1.77613e-05
ENSAPLG00000011206	2637.74	2.38641	0.322294	4.55342e-14	2.83595e-11
ENSAPLG00000011260	236.445	0.580032	0.197551	7.40587e-05	0.00573306
ENSAPLG00000011338	938.066	2.59925	0.326076	4.89008e-16	5.15415e-13
ENSAPLG00000011364	317.022	0.900866	0.308079	5.67773e-06	0.000670657
ENSAPLG00000011367	49.6639	1.27069	0.371869	7.53943e-07	0.000113522
ENSAPLG00000011486	89.2141	1.53552	0.379554	2.08877e-07	3.59537e-05
ENSAPLG00000011502	18.4243	-2.08661	0.520416	1.22783e-06	0.0001809
ENSAPLG00000011569	176.054	0.784339	0.247756	5.6502e-06	0.000670657
ENSAPLG00000011619	459.221	1.53605	0.415221	7.03533e-07	0.000108312
ENSAPLG00000011683	104.469	1.64283	0.576806	1.03606e-05	0.00113568
ENSAPLG00000011748	151.794	1.35105	0.530175	1.50487e-05	0.0015621
ENSAPLG00000011810	480.686	3.4824	0.498777	3.3651e-13	1.77341e-10
ENSAPLG00000011856	254.462	0.590378	0.160518	9.82599e-06	0.00108577
ENSAPLG00000011873	137.312	-1.1206	0.579232	7.03625e-05	0.00549864
ENSAPLG00000011904	65.4228	0.624138	0.274511	0.000169492	0.0105085
ENSAPLG00000011950	397.336	2.38931	0.357408	7.27352e-12	2.43078e-09
ENSAPLG00000012209	372.617	0.894197	0.347747	1.74967e-05	0.00177585
ENSAPLG00000012345	16.6149	-0.967506	0.996258	0.00081454	0.0361192
ENSAPLG00000012358	745.789	0.646457	0.152409	6.06991e-07	9.45112e-05
ENSAPLG00000012383	12.3154	2.40157	1.87156	0.000115572	0.00791781
ENSAPLG00000012416	28.6337	-1.21987	0.554394	3.51736e-05	0.00314018
ENSAPLG00000012517	85.9197	-0.732025	0.316476	7.50132e-05	0.00574207
ENSAPLG00000012624	396.871	0.752839	0.301667	4.43014e-05	0.0037703
ENSAPLG00000012641	112.007	1.66286	0.402015	2.65701e-07	4.3863e-05
ENSAPLG00000012663	38.75	-0.739058	0.63652	0.000675678	0.0311722
ENSAPLG00000012682	111.004	1.33432	0.431539	2.83712e-06	0.000373791
ENSAPLG00000012721	25.9502	2.44747	0.603914	1.55254e-06	0.000221593
ENSAPLG00000012752	399.242	3.23995	0.541778	3.25737e-10	8.115e-08
ENSAPLG00000012819	188.068	-0.613718	0.205449	4.81697e-05	0.0040742
ENSAPLG00000012902	1322.52	-0.59446	0.142234	1.54488e-06	0.000221593
ENSAPLG00000013129	333.42	0.633068	0.264516	0.000129352	0.00852104
ENSAPLG00000013187	278.955	3.5786	0.442578	6.47736e-17	7.39606e-14
ENSAPLG00000013222	314.487	-1.05897	0.364892	4.0608e-06	0.000496796
ENSAPLG00000013226	3017.41	2.71196	0.307524	3.32208e-19	7.58653e-16
ENSAPLG00000013335	28.7499	-1.02574	0.53385	7.67979e-05	0.00581373
ENSAPLG00000013348	206.996	3.48598	0.529131	5.04395e-12	1.77211e-09
ENSAPLG00000013566	256.257	0.945372	0.337459	7.1759e-06	0.000805936
ENSAPLG00000013999	251.564	1.96187	0.51735	1.75495e-06	0.000242892
ENSAPLG00000014022	40.4211	1.2126	0.711329	0.000123148	0.0083533
ENSAPLG00000014057	496.593	1.25091	0.306969	4.52384e-08	8.49118e-06
ENSAPLG00000014262	499.665	1.79069	0.286044	3.57787e-11	1.06574e-08
ENSAPLG00000014266	594.843	0.752471	0.277217	2.63623e-05	0.00249114
ENSAPLG00000014412	272.224	0.621452	0.438849	0.000614189	0.0289196
ENSAPLG00000014526	309.273	0.843274	0.378111	5.22058e-05	0.00428338
ENSAPLG00000014563	16.4804	-1.36128	1.14492	0.00039265	0.0206926
ENSAPLG00000014604	835.511	3.20074	0.469181	1.45991e-12	5.88342e-10
ENSAPLG00000014622	132.478	-1.14727	0.884742	0.000335259	0.018558
ENSAPLG00000014881	305.656	2.56305	0.377736	3.44976e-12	1.31302e-09
ENSAPLG00000014958	53.2883	-0.663789	0.398833	0.0003464	0.0189099
ENSAPLG00000015016	19.5607	-0.616455	0.524832	0.000907797	0.0389926
ENSAPLG00000015091	888.012	2.88436	0.428354	3.77869e-12	1.39934e-09
ENSAPLG00000015111	60.2218	1.33322	0.556919	2.24442e-05	0.00218107
ENSAPLG00000015276	229.819	0.628851	0.285243	0.000183031	0.0111959
ENSAPLG00000015518	263.124	3.09736	1.25371	2.01084e-05	0.00199656
ENSAPLG00000015723	8.16101	1.27661	1.68618	0.000614	0.0289196
ENSAPLG00000015729	110.261	-1.2545	0.71855	0.000111359	0.00776947
ENSAPLG00000015787	2340.42	-0.673048	0.136159	1.63318e-08	3.19683e-06
ENSAPLG00000015955	348.609	2.62395	0.352887	3.11222e-14	2.03065e-11
ENSAPLG00000015976	377.047	7.25743	0.824265	1.85824e-21	6.36539e-18
ENSAPLG00000015989	174.318	0.629894	0.56716	0.000970124	0.040775
ENSAPLG00000016019	7.76115	1.57737	1.94954	0.000294083	0.0166509
ENSAPLG00000016029	428.226	-0.67171	0.221759	2.46022e-05	0.00234097
ENSAPLG00000016046	446.273	-1.93501	0.657301	1.17367e-05	0.00125638
ENSAPLG00000016221	255.077	2.26539	0.360749	9.44162e-11	2.58738e-08
ENSAPLG00000016231	189.431	0.627073	0.349455	0.00034551	0.0189099
ENSAPLG00000016336	284.271	-0.953697	0.430295	3.95198e-05	0.0034382
ENSAPLG00000016802	41.9765	0.810834	0.605339	0.000403502	0.0211022
ENSAPLG00000016901	8.39784	1.93153	1.18963	0.000136013	0.00883247
ENSAPLG00000017062	14.5619	0.876371	1.02455	0.00115944	0.0468738
ENSAPLG00000017215	213.534	3.176	0.475844	4.12511e-12	1.48743e-09
ENSAPLG00000017228	34.3286	0.900493	0.85255	0.000699157	0.0319328
ENSAPLG00000017490	274.581	4.57702	0.754418	3.26023e-11	9.92703e-09
ENSAPLG00000017783	42.2572	4.72702	0.66173	2.02103e-14	1.38461e-11
ENSAPLG00000018026	3.38934	0.903907	1.55526	0.00102838	0.0426997
ENSAPLG00000018116	913.272	0.670857	0.195651	8.2779e-06	0.000922144
ENSAPLG00000018151	84.6646	-1.73326	0.893205	7.84767e-05	0.00590817
ENSAPLG00000018379	24.1082	0.740085	0.653763	0.000717431	0.032443
ENSAPLG00000018446	805.693	2.72959	1.15055	3.01603e-05	0.00277354
ENSAPLG00000018946	132.987	1.92253	0.899495	5.50522e-05	0.00446346
ENSAPLG00000018970	390.983	1.84269	0.298192	7.1563e-11	2.00113e-08
ENSAPLG00000019004	62.4312	1.46336	0.56762	1.59075e-05	0.00163883
ENSAPLG00000019041	112.259	2.01392	1.52445	0.000194661	0.0116473
ENSAPLG00000019231	7.26655	-2.17514	1.44993	0.000137949	0.00891595
ENSAPLG00000019373	65.7022	0.631055	0.363108	0.000366727	0.0194763
ENSAPLG00000019404	110.558	3.32874	0.560259	3.70546e-10	9.06648e-08
ENSAPLG00000019496	1141.34	1.83559	0.280642	8.26863e-12	2.69754e-09
ENSAPLG00000019747	70.5662	0.639584	0.48704	0.000668347	0.0311722
ENSAPLG00000019749	294.958	2.99335	0.390465	3.74332e-15	3.4194e-12
ENSAPLG00000020060	107.474	2.40236	0.338445	4.21275e-13	2.06154e-10
ENSAPLG00000020378	110.157	-1.03743	0.577396	0.000103914	0.00741578
ENSAPLG00000020439	53.035	4.37597	0.652087	6.66348e-13	3.04343e-10
ENSAPLG00000020648	15.6482	1.95748	0.959937	6.57923e-05	0.00527185
ENSAPLG00000020652	189.267	0.881203	0.231182	2.05075e-07	3.59537e-05
ENSAPLG00000020790	78.3952	5.02666	0.873399	1.1293e-10	3.03406e-08
ENSAPLG00000020802	48.8424	3.79016	0.645773	3.16013e-10	8.01855e-08
ENSAPLG00000020959	160.703	0.608371	0.180421	1.97777e-05	0.00197805
ENSAPLG00000020982	33.1597	1.33538	0.836427	0.000158952	0.0100367
ENSAPLG00000021360	20.1897	3.0403	1.03685	1.13758e-05	0.00122733
ENSAPLG00000021388	98.807	1.21662	0.592217	5.14917e-05	0.00425024
ENSAPLG00000021440	228.365	1.16259	0.587673	6.24457e-05	0.00503312
ENSAPLG00000021604	28.035	2.54241	0.891239	1.61199e-05	0.00164832
ENSAPLG00000021772	71.9732	0.675978	0.410054	0.000335891	0.018558
ENSAPLG00000021783	34.0137	0.956767	0.713264	0.000333801	0.018558
ENSAPLG00000021906	12.554	-1.64348	0.971225	0.000128643	0.0085153
ENSAPLG00000022011	53.0888	4.71753	0.703617	4.41229e-13	2.08473e-10
ENSAPLG00000022099	21.6132	-2.45969	1.09799	4.20004e-05	0.00359681
ENSAPLG00000022262	2277.15	4.28774	0.815687	4.78475e-09	1.00863e-06
ENSAPLG00000022275	14.9158	2.32785	1.2701	8.03533e-05	0.0060164
ENSAPLG00000022295	468.853	1.9911	0.347625	1.34828e-09	3.07901e-07
ENSAPLG00000022634	54.2291	2.59512	0.606681	9.10844e-07	0.000135656
ENSAPLG00000022691	232.662	0.736154	0.400426	0.000185114	0.0112231
ENSAPLG00000022699	38.0194	-0.85873	0.412665	7.06292e-05	0.00549864
ENSAPLG00000023034	120.625	1.20027	0.274257	8.84627e-09	1.78252e-06
ENSAPLG00000023306	90.0114	0.594066	0.309096	0.000356325	0.0191388
ENSAPLG00000023370	164.606	4.02955	0.478544	2.17657e-18	3.77763e-15
ENSAPLG00000023730	300.175	1.7572	0.56412	6.50453e-06	0.000753365
ENSAPLG00000023763	979.892	3.00667	0.333615	4.28321e-20	1.17377e-16
ENSAPLG00000023847	27.4713	0.830391	0.502741	0.000198515	0.0117785
ENSAPLG00000024911	13.8746	1.21767	0.856157	0.000243018	0.0141695
ENSAPLG00000025168	70.4551	0.946324	0.604828	0.000198571	0.0117785
ENSAPLG00000025543	6.09715	-0.986295	1.52194	0.00105858	0.0436888
ENSAPLG00000025609	142.72	1.11014	0.787005	0.000257814	0.0148427
ENSAPLG00000025655	260.755	2.19868	1.62368	0.000153857	0.00975996
ENSAPLG00000025790	38.8935	-0.586845	0.376134	0.000600182	0.0284557
ENSAPLG00000025822	92.0863	1.33196	0.637927	4.9115e-05	0.00412868
ENSAPLG00000025863	184.675	2.60116	0.371614	7.60346e-13	3.36073e-10
ENSAPLG00000026217	5.94674	1.44918	1.71437	0.000483731	0.0240148
ENSAPLG00000026262	99.5275	0.716175	0.266612	3.73058e-05	0.00329783
ENSAPLG00000026479	99.3649	0.788154	0.379011	9.1703e-05	0.00679197
ENSAPLG00000026828	135.032	0.86119	0.294479	6.9782e-06	0.000796795
ENSAPLG00000026902	12.2074	1.8741	1.01475	9.36741e-05	0.00690066
ENSAPLG00000027117	473.887	2.10875	0.325091	2.30405e-11	7.17501e-09
ENSAPLG00000027465	50.8555	5.14173	0.623013	2.20559e-18	3.77763e-15
ENSAPLG00000027592	21.7573	2.22016	0.408203	8.77153e-09	1.78252e-06
ENSAPLG00000027650	48.1896	3.13025	1.57481	3.19398e-05	0.0028792
ENSAPLG00000027911	91.1896	0.658868	0.307254	0.000163924	0.0102561
ENSAPLG00000028063	43.1648	1.00921	0.522317	7.59357e-05	0.0057804
ENSAPLG00000028203	20.3996	-2.26393	0.986151	4.1172e-05	0.00354805
ENSAPLG00000028532	23.1631	2.49309	0.562208	5.61836e-07	8.84859e-05
ENSAPLG00000028638	17.8908	-0.676403	0.637015	0.000945378	0.0401039
ENSAPLG00000028652	607.925	2.13541	0.280123	8.81913e-15	7.10822e-12
ENSAPLG00000028701	12.5407	1.89922	1.03832	9.63386e-05	0.00702144
ENSAPLG00000029084	172.145	3.48786	0.466096	8.44643e-15	7.10822e-12
ENSAPLG00000029333	476.776	-0.774827	0.382477	0.000108633	0.00764161
ENSAPLG00000029440	26.8525	-1.43554	0.568948	1.77298e-05	0.00178628
ENSAPLG00000029676	46.1909	0.735491	0.336582	9.52764e-05	0.00698116
ENSAPLG00000029702	24.3347	-0.766094	0.670968	0.000671012	0.0311722
ENSAPLG00000029718	161.354	2.3367	0.348903	6.74237e-12	2.3096e-09
ENSAPLG00000029767	160.205	-0.795689	0.589205	0.000405415	0.0211217
ENSAPLG00000029863	240.272	0.758683	0.569892	0.000456048	0.0228892
ENSAPLG00000029868	60.0721	1.37234	0.296366	7.23301e-09	1.50162e-06
ENSAPLG00000029878	13.2079	3.74976	0.825097	2.09568e-07	3.59537e-05
ENSAPLG00000030402	16.4772	-0.975012	0.673147	0.000254334	0.0147042
ENSAPLG00000030443	517.405	2.55418	0.340019	1.84524e-14	1.33071e-11
ENSAPLG00000030505	71.353	-1.51581	0.479121	3.52625e-06	0.000439289
ENSAPLG00000030872	114.627	0.686216	0.278034	7.48694e-05	0.00574207
ENSAPLG00000031023	57.8162	4.15734	0.684969	5.71206e-11	1.66525e-08
ENSAPLG00000031101	689.083	1.82347	0.34018	4.351e-09	9.31521e-07
ENSAPLG00000031188	10.5662	-1.42332	1.58147	0.000537517	0.0262102

## Sheet: Duck_H5N1vsNone_ileum_3dpi
gene	baseMean	log2FoldChange	lfcSE	pvalue	padj
ENSAPLG00000000587	480.014	-0.582703	0.347477	0.00246735	0.0409236
ENSAPLG00000000588	115.389	1.2137	0.637646	0.000159909	0.00644243
ENSAPLG00000000660	10.254	-2.43276	0.965657	1.88708e-05	0.0014002
ENSAPLG00000000674	25.9234	-1.79155	0.695525	1.71662e-05	0.00132173
ENSAPLG00000000692	946.77	0.690637	0.319118	0.000430166	0.012576
ENSAPLG00000000708	44.1588	-0.608208	0.413798	0.00306111	0.0464298
ENSAPLG00000000805	22.3045	-0.653483	0.520566	0.00329707	0.0484614
ENSAPLG00000000904	821.373	-0.595187	0.408003	0.00336174	0.0489254
ENSAPLG00000000975	116.731	0.71798	0.394953	0.000874834	0.0204878
ENSAPLG00000001014	32.8473	-1.06818	0.496632	0.000118393	0.00518046
ENSAPLG00000001018	844.43	-0.589945	0.316017	0.00158795	0.0301755
ENSAPLG00000001038	22.0864	1.0162	0.862492	0.00111591	0.0239804
ENSAPLG00000001046	62.1127	1.07826	0.478164	8.86655e-05	0.00422734
ENSAPLG00000001050	2203.25	-0.646783	0.423463	0.00224175	0.0385767
ENSAPLG00000001126	52.408	-0.716449	0.322725	0.0003262	0.0106335
ENSAPLG00000001183	1729.22	2.25385	0.487329	2.50339e-08	6.28303e-06
ENSAPLG00000001205	18.0223	-1.39865	0.881095	0.000256405	0.00885894
ENSAPLG00000001225	188.127	3.45733	1.02394	2.36558e-06	0.000273625
ENSAPLG00000001299	158.199	-0.765907	0.274218	4.70037e-05	0.00270668
ENSAPLG00000001404	105.029	0.687046	0.323945	0.000490851	0.0139357
ENSAPLG00000001428	8.38159	-0.732991	0.780503	0.00345495	0.0494134
ENSAPLG00000001464	172.577	0.600172	0.268506	0.000603394	0.0157689
ENSAPLG00000001467	416.71	1.56332	0.715931	5.24415e-05	0.00290657
ENSAPLG00000001586	50.0981	1.23645	0.785998	0.000330666	0.0106514
ENSAPLG00000001610	4249.25	4.44388	0.799607	4.68947e-10	1.94935e-07
ENSAPLG00000001630	21.671	-1.12856	0.59365	0.00018962	0.0071861
ENSAPLG00000001741	176.423	-0.880647	0.269192	6.48665e-06	0.000607644
ENSAPLG00000001752	17.2508	-0.657826	0.532819	0.00331815	0.0485387
ENSAPLG00000001777	17.0435	-1.55824	0.756201	7.1588e-05	0.00361151
ENSAPLG00000001811	74.912	-1.15844	0.448919	3.11827e-05	0.00198465
ENSAPLG00000001873	9.60473	-1.20726	0.864933	0.000508306	0.014175
ENSAPLG00000001879	111.174	1.497	0.596775	2.35904e-05	0.00160923
ENSAPLG00000002002	161.48	0.627673	0.187506	1.37395e-05	0.00111371
ENSAPLG00000002127	8.84629	0.784624	0.97892	0.00322469	0.0478204
ENSAPLG00000002201	475.052	0.832771	0.385228	0.000234392	0.00833657
ENSAPLG00000002202	180.451	0.653611	0.362755	0.00125763	0.025635
ENSAPLG00000002204	214.819	1.63783	0.451465	6.94543e-07	9.52455e-05
ENSAPLG00000002247	10.4988	2.21503	1.00714	3.91643e-05	0.00231762
ENSAPLG00000002251	88.5217	2.11	0.851633	2.14372e-05	0.00150083
ENSAPLG00000002252	1426.84	2.88501	0.451325	8.14594e-12	4.92533e-09
ENSAPLG00000002467	93.55	-0.796104	0.418338	0.000511522	0.0141767
ENSAPLG00000002477	209.664	0.683856	0.210625	1.38984e-05	0.00111371
ENSAPLG00000002489	636.015	-0.688019	0.39228	0.00116398	0.0244989
ENSAPLG00000002518	37.751	-0.831217	0.404974	0.000311163	0.0102963
ENSAPLG00000002562	32.5528	-0.91318	0.504298	0.000412648	0.0122523
ENSAPLG00000002569	192.488	1.07707	0.357579	1.04201e-05	0.000866305
ENSAPLG00000002645	162.782	0.747501	0.306016	0.00015089	0.00621407
ENSAPLG00000002646	12.1729	-0.94455	0.764138	0.00119444	0.0250212
ENSAPLG00000002692	101.932	-0.842266	0.30626	4.15522e-05	0.00242425
ENSAPLG00000002703	492.786	-0.816408	0.170685	1.034e-08	2.64506e-06
ENSAPLG00000002731	91.4502	-1.22488	0.458346	2.13003e-05	0.00149914
ENSAPLG00000002735	382.498	0.800804	0.257108	1.3876e-05	0.00111371
ENSAPLG00000002789	87.7698	0.708791	0.28621	0.000162899	0.00646829
ENSAPLG00000002800	292.328	0.732055	0.485306	0.00152843	0.0292535
ENSAPLG00000002803	175.508	-0.802089	0.279554	3.21126e-05	0.00202447
ENSAPLG00000002842	43.3102	0.794133	0.519763	0.00113719	0.0241601
ENSAPLG00000002875	26.0567	-1.68279	0.586928	7.83565e-06	0.000698767
ENSAPLG00000002904	2931.33	2.37956	0.474128	5.46853e-09	1.73196e-06
ENSAPLG00000002915	2117.57	-0.855669	0.337993	7.76061e-05	0.00380929
ENSAPLG00000002921	604.844	-1.12867	0.270341	1.57266e-07	2.78927e-05
ENSAPLG00000002945	211.315	-0.827834	0.364574	0.000178755	0.00686629
ENSAPLG00000002959	1037.01	0.985798	0.546635	0.000337174	0.0107299
ENSAPLG00000002963	51.0976	2.91435	0.729851	5.55435e-07	7.69624e-05
ENSAPLG00000002980	122.416	-0.86438	0.445604	0.00036208	0.0112532
ENSAPLG00000003048	50.3447	-0.619452	0.279528	0.000560423	0.0150906
ENSAPLG00000003056	10.9373	-1.34956	0.845863	0.0002675	0.00915495
ENSAPLG00000003084	216.584	0.667616	0.366209	0.0011133	0.0239631
ENSAPLG00000003169	35.7487	1.32973	0.596071	5.90482e-05	0.00314184
ENSAPLG00000003217	105.049	0.609632	0.315169	0.00120394	0.0250623
ENSAPLG00000003321	15.5633	-0.998605	0.572827	0.000372441	0.0114416
ENSAPLG00000003342	14.1452	-1.96171	0.882895	4.00784e-05	0.00235716
ENSAPLG00000003440	83.2832	-0.691003	0.291538	0.000243069	0.0085992
ENSAPLG00000003442	5.00477	-0.98026	1.07135	0.00175349	0.032306
ENSAPLG00000003452	74.2473	-0.914621	0.359421	6.23804e-05	0.00324028
ENSAPLG00000003473	133.559	-0.796002	0.283572	4.02252e-05	0.00235716
ENSAPLG00000003551	764.791	0.899837	0.447569	0.000270663	0.00923168
ENSAPLG00000003600	686.986	1.01894	0.299467	3.2182e-06	0.000338905
ENSAPLG00000003627	203.096	4.17854	0.533574	1.79334e-16	5.76464e-13
ENSAPLG00000003656	2754.73	-0.819491	0.333755	0.000109685	0.00492914
ENSAPLG00000003724	15.8974	-0.62904	0.478941	0.00345098	0.0494134
ENSAPLG00000003847	72.4126	-0.661347	0.258284	0.000162209	0.00646021
ENSAPLG00000003895	312.272	1.75728	0.415485	6.87768e-08	1.44014e-05
ENSAPLG00000003957	9.17698	-2.33592	1.02179	3.14313e-05	0.00199095
ENSAPLG00000003998	54.1208	-0.585591	0.285653	0.00106682	0.0233937
ENSAPLG00000004025	58.3006	-1.03052	0.76235	0.000781577	0.0191465
ENSAPLG00000004146	87.0877	-1.49036	0.628468	3.42089e-05	0.00209699
ENSAPLG00000004175	129.983	2.82594	0.705713	5.13024e-07	7.25984e-05
ENSAPLG00000004206	157.423	-0.917533	0.278637	5.59409e-06	0.000535343
ENSAPLG00000004223	20.9027	-0.689403	0.3979	0.00120899	0.0251281
ENSAPLG00000004227	42.545	-1.51133	0.640433	3.46485e-05	0.00211419
ENSAPLG00000004246	13.4264	-1.3103	0.645486	0.000100719	0.00466818
ENSAPLG00000004264	155.137	-0.87956	0.388662	0.000152349	0.00623553
ENSAPLG00000004271	154.456	-0.905422	0.324848	3.08962e-05	0.0019829
ENSAPLG00000004272	701.09	-2.13423	1.04377	5.58717e-05	0.0030329
ENSAPLG00000004273	38.9069	-0.96408	0.3559	3.36992e-05	0.0020947
ENSAPLG00000004421	45.1698	2.02667	0.485602	1.11891e-07	2.09629e-05
ENSAPLG00000004461	328.221	-0.629192	0.45807	0.00316276	0.0472177
ENSAPLG00000004486	15.3996	0.964859	0.736463	0.000990919	0.022417
ENSAPLG00000004495	162.378	-0.792117	0.284089	4.335e-05	0.00250714
ENSAPLG00000004505	10.793	-0.757275	0.6352	0.00230175	0.0388595
ENSAPLG00000004576	144.991	0.704057	0.306164	0.000278138	0.00943825
ENSAPLG00000004578	36.5311	-0.729116	0.557158	0.0021634	0.0376669
ENSAPLG00000004603	72.3565	2.17872	1.52365	0.000150142	0.00620246
ENSAPLG00000004625	318.271	-0.601616	0.277817	0.000717638	0.01791
ENSAPLG00000004628	175.371	2.17003	0.493205	5.56609e-08	1.234e-05
ENSAPLG00000004640	540.391	0.678733	0.309955	0.000427453	0.0125518
ENSAPLG00000004691	72.2055	-3.05657	0.573066	3.34945e-09	1.08669e-06
ENSAPLG00000004706	385.082	1.29833	0.314078	1.4481e-07	2.63871e-05
ENSAPLG00000004770	164.003	0.580575	0.299788	0.00144235	0.0283398
ENSAPLG00000004803	35.074	0.710123	0.504084	0.00200454	0.0356953
ENSAPLG00000004813	146.076	0.781592	0.394992	0.000453664	0.0131031
ENSAPLG00000004825	84.2358	1.94849	0.792457	2.27214e-05	0.00155794
ENSAPLG00000004875	210.143	-3.19479	0.44006	2.94193e-14	3.5576e-11
ENSAPLG00000004879	4.59807	-1.29	1.27968	0.000843776	0.0199714
ENSAPLG00000004885	68.3051	1.07922	0.400795	2.68961e-05	0.00177114
ENSAPLG00000004899	3639.91	-0.588159	0.180464	2.62102e-05	0.00174324
ENSAPLG00000005054	50.2586	-1.60011	0.490666	2.42171e-06	0.000277703
ENSAPLG00000005073	2251.5	0.581754	0.383567	0.00331653	0.0485387
ENSAPLG00000005074	136.604	0.868163	0.349996	8.65091e-05	0.00413937
ENSAPLG00000005101	1767.55	-0.899445	0.358284	7.20192e-05	0.00361509
ENSAPLG00000005103	66.8252	-0.745648	0.267143	5.12955e-05	0.00287904
ENSAPLG00000005104	592.078	0.690101	0.496246	0.00226524	0.0386962
ENSAPLG00000005182	296.526	-5.73472	0.878375	7.48256e-14	8.29442e-11
ENSAPLG00000005186	467.306	-0.949952	0.47889	0.000246243	0.0086198
ENSAPLG00000005202	38.1781	-0.8286	0.443282	0.000486681	0.0138626
ENSAPLG00000005285	261.752	-2.05952	0.372781	1.91595e-10	8.49533e-08
ENSAPLG00000005288	118.101	3.73665	0.532159	1.23296e-13	1.17149e-10
ENSAPLG00000005361	47.9372	1.99387	0.745837	1.32109e-05	0.00107811
ENSAPLG00000005370	265.119	-1.11995	0.46333	5.26815e-05	0.00290775
ENSAPLG00000005371	105.573	-2.26664	0.72181	4.19911e-06	0.000423156
ENSAPLG00000005382	233.267	5.19357	0.632913	1.59113e-18	1.05826e-14
ENSAPLG00000005434	129.689	0.686722	0.341932	0.00065344	0.01678
ENSAPLG00000005477	62.8047	-1.3393	0.606031	6.14899e-05	0.00323296
ENSAPLG00000005479	2614.15	1.35527	0.529741	2.39275e-05	0.00161581
ENSAPLG00000005487	29.884	0.64558	0.449396	0.00262902	0.0425441
ENSAPLG00000005489	67.1326	-1.18392	0.428437	1.77275e-05	0.00134749
ENSAPLG00000005501	455.258	2.11503	0.535781	2.95792e-07	4.68408e-05
ENSAPLG00000005511	1056.11	-0.654231	0.315367	0.000659069	0.0168271
ENSAPLG00000005516	56.7181	-5.43203	1.2348	9.13631e-09	2.43062e-06
ENSAPLG00000005565	425.077	-1.07934	0.379276	1.71898e-05	0.00132173
ENSAPLG00000005706	150.419	0.714031	0.212894	7.94304e-06	0.000699724
ENSAPLG00000005708	40.6709	-0.784751	0.602191	0.00174997	0.032306
ENSAPLG00000005711	106.222	0.611703	0.323454	0.0013125	0.0264529
ENSAPLG00000005725	248.602	-0.703737	0.352428	0.00061719	0.0160349
ENSAPLG00000005726	58.4985	-0.607883	0.356745	0.00200414	0.0356953
ENSAPLG00000005745	412.402	0.840838	0.538936	0.000896553	0.0208861
ENSAPLG00000005746	92.0468	0.899551	0.455232	0.000294354	0.00986273
ENSAPLG00000005779	12.6307	1.741	1.08834	0.000179764	0.00686629
ENSAPLG00000005826	16.7525	-0.606606	0.420165	0.00322113	0.0478204
ENSAPLG00000005868	140.259	0.606316	0.282532	0.000731935	0.0181307
ENSAPLG00000005891	12302.1	-3.59958	1.18998	4.00696e-06	0.000410005
ENSAPLG00000006016	353.956	2.4382	1.5217	9.13367e-05	0.00430837
ENSAPLG00000006048	118.447	-1.30228	0.289417	3.16321e-08	7.51375e-06
ENSAPLG00000006060	5485.04	-2.40429	0.589279	2.68318e-07	4.35264e-05
ENSAPLG00000006077	366.231	0.701554	0.520973	0.00230201	0.0388595
ENSAPLG00000006092	87.4708	-1.22537	0.802303	0.00037243	0.0114416
ENSAPLG00000006095	412.919	0.718186	0.147124	7.79826e-09	2.28509e-06
ENSAPLG00000006111	414.407	-0.929518	0.234401	4.22926e-07	6.15757e-05
ENSAPLG00000006120	1595.53	-0.997287	0.418279	7.74717e-05	0.00380929
ENSAPLG00000006136	41.0952	-0.875057	0.460609	0.000382937	0.011691
ENSAPLG00000006154	448.157	0.737759	0.367265	0.000510208	0.0141767
ENSAPLG00000006168	9327.06	-0.91054	0.47651	0.000331088	0.0106514
ENSAPLG00000006189	57.6449	-1.6673	0.769602	5.12766e-05	0.00287904
ENSAPLG00000006239	111.34	-0.674405	0.303771	0.000403117	0.0121044
ENSAPLG00000006360	154.133	0.667864	0.25431	0.000127582	0.00552799
ENSAPLG00000006361	7.05706	-1.24324	1.15869	0.000858549	0.0201898
ENSAPLG00000006461	362.212	-0.777193	0.479195	0.00101487	0.022727
ENSAPLG00000006477	8.1397	-0.722952	0.751751	0.00349825	0.0498076
ENSAPLG00000006478	22.106	0.800803	0.453868	0.000685356	0.0174004
ENSAPLG00000006499	64.7598	-1.08207	0.34532	7.04654e-06	0.000646435
ENSAPLG00000006524	97.9	0.954821	0.972209	0.0017358	0.0321582
ENSAPLG00000006607	160.531	1.31387	0.611454	7.4437e-05	0.00370847
ENSAPLG00000006630	24.5373	0.641422	0.419472	0.0023003	0.0388595
ENSAPLG00000006678	412.426	-0.614382	0.269836	0.000491343	0.0139357
ENSAPLG00000006753	154.614	-0.59916	0.403018	0.00313907	0.0470224
ENSAPLG00000006787	385.847	0.850903	0.431042	0.000350339	0.0110604
ENSAPLG00000006853	9.38019	1.22091	0.930412	0.000589518	0.0156287
ENSAPLG00000006857	29.8506	-0.781451	0.561401	0.00152735	0.0292535
ENSAPLG00000006904	528.886	0.730261	0.749249	0.00336094	0.0489254
ENSAPLG00000006912	153.881	-0.630928	0.203167	3.24789e-05	0.0020379
ENSAPLG00000006913	137.147	-0.589271	0.188672	4.21067e-05	0.00244587
ENSAPLG00000006978	12.1645	-1.74728	0.84928	6.41702e-05	0.00329572
ENSAPLG00000006979	798.832	1.48567	0.296917	2.18101e-09	7.63469e-07
ENSAPLG00000006987	256.629	2.84593	0.433541	2.63346e-12	1.8437e-09
ENSAPLG00000006988	156.816	-0.626885	0.374733	0.00190778	0.0342473
ENSAPLG00000007025	360.307	-0.595532	0.295842	0.00109271	0.0237115
ENSAPLG00000007075	27.9499	-2.86316	0.89478	4.19515e-06	0.000423156
ENSAPLG00000007093	214.809	0.691417	0.421156	0.00143941	0.028324
ENSAPLG00000007104	44.1922	-0.965164	0.617644	0.000601731	0.0157689
ENSAPLG00000007110	478.005	0.633905	0.333947	0.00113219	0.0241353
ENSAPLG00000007119	60.4913	-0.793048	0.493328	0.000978901	0.0221829
ENSAPLG00000007120	906.456	3.37088	0.713381	5.25969e-08	1.18584e-05
ENSAPLG00000007158	376.012	0.675479	0.335751	0.000686799	0.0174015
ENSAPLG00000007198	31.3741	-0.644978	0.346582	0.00115711	0.0243929
ENSAPLG00000007233	395.574	-0.919406	0.315192	1.97861e-05	0.00143966
ENSAPLG00000007247	213.309	-0.642432	0.457399	0.00281194	0.0442133
ENSAPLG00000007273	506.063	0.623641	0.178142	7.87965e-06	0.000698767
ENSAPLG00000007304	117.046	-0.586811	0.314897	0.00163219	0.0307092
ENSAPLG00000007359	133.937	-1.17888	0.435273	2.09394e-05	0.00148158
ENSAPLG00000007472	227.697	0.975944	0.48273	0.000208027	0.00760211
ENSAPLG00000007495	127.568	0.811727	0.303055	5.74937e-05	0.00307141
ENSAPLG00000007508	361.562	3.58248	0.553615	5.55458e-12	3.51843e-09
ENSAPLG00000007523	32.3142	-1.9282	0.595819	2.69108e-06	0.000300813
ENSAPLG00000007540	10.6483	-1.01817	1.16366	0.00163704	0.0307135
ENSAPLG00000007553	219.123	-0.610329	0.212373	8.33071e-05	0.00402964
ENSAPLG00000007625	11.7362	-1.73765	1.39407	0.000326885	0.0106335
ENSAPLG00000007639	22.0244	-0.91876	0.553844	0.000564309	0.0151645
ENSAPLG00000007737	430	0.808342	0.357152	0.000196149	0.00739143
ENSAPLG00000007739	706.919	0.696026	0.280247	0.000169857	0.00664539
ENSAPLG00000007740	115.929	-0.604703	0.28769	0.0008274	0.0198308
ENSAPLG00000007742	111.992	1.03698	0.368383	2.06614e-05	0.00146972
ENSAPLG00000007795	897.464	-0.975032	0.428034	0.000109279	0.00492755
ENSAPLG00000007796	233.885	0.620202	0.235754	0.00016898	0.0066306
ENSAPLG00000007951	6.32123	-0.803197	0.77727	0.0024525	0.0408141
ENSAPLG00000007973	18.8134	-1.09006	0.554236	0.00017655	0.00680717
ENSAPLG00000007974	677.338	-0.847338	0.204431	2.07915e-07	3.63906e-05
ENSAPLG00000008001	312.364	0.583902	0.17222	1.67975e-05	0.00131436
ENSAPLG00000008040	600.972	0.722728	0.299664	0.000184558	0.00701426
ENSAPLG00000008044	85.4477	-0.706182	0.325409	0.000391837	0.0118324
ENSAPLG00000008110	628.445	0.636353	0.244946	0.000168182	0.00661882
ENSAPLG00000008161	155.118	1.13115	0.301703	7.98764e-07	0.0001052
ENSAPLG00000008185	83.4343	-0.890191	0.326032	3.84099e-05	0.00230148
ENSAPLG00000008199	4072.14	1.1104	0.50299	9.29356e-05	0.0043683
ENSAPLG00000008265	90.9658	0.912261	0.382573	9.87315e-05	0.00460816
ENSAPLG00000008342	118.063	-1.94206	0.846782	3.4012e-05	0.00209699
ENSAPLG00000008424	33.5408	-1.01927	0.489917	0.000159754	0.00644243
ENSAPLG00000008428	122.429	-0.618198	0.332432	0.00135492	0.0270211
ENSAPLG00000008462	571.118	1.01224	0.506615	0.00019901	0.00745698
ENSAPLG00000008595	18.7848	-1.24134	0.585211	8.93585e-05	0.00424517
ENSAPLG00000008597	285.488	-0.682753	0.324825	0.000527055	0.0144256
ENSAPLG00000008603	90.3916	-0.631473	0.212838	5.24087e-05	0.00290657
ENSAPLG00000008606	350.341	1.01154	0.413285	6.28472e-05	0.00324028
ENSAPLG00000008611	51661	-1.74993	0.706198	2.24114e-05	0.00154464
ENSAPLG00000008646	1587.41	0.619559	0.264062	0.000392321	0.0118324
ENSAPLG00000008652	123.735	0.586549	0.356995	0.00257015	0.0420001
ENSAPLG00000008748	123.672	0.810397	0.370222	0.000237486	0.00842409
ENSAPLG00000008787	145.255	-0.910973	0.310198	1.89472e-05	0.0014002
ENSAPLG00000008806	123.94	0.711622	0.507096	0.00200874	0.0357223
ENSAPLG00000008834	514.979	0.782377	0.232404	5.82054e-06	0.000553035
ENSAPLG00000008853	34.2592	-1.03637	0.483524	0.00013065	0.00560616
ENSAPLG00000008912	322.856	0.781264	0.387645	0.000415444	0.0123079
ENSAPLG00000008950	676.792	0.685886	0.367349	0.000917073	0.0212525
ENSAPLG00000008991	30.0684	-0.903847	0.427476	0.000206675	0.00760211
ENSAPLG00000009002	1467.12	1.23942	0.434432	1.23844e-05	0.00101689
ENSAPLG00000009024	121.151	-0.803147	0.234132	4.29688e-06	0.000426546
ENSAPLG00000009031	61.4439	2.1388	0.665553	3.20925e-06	0.000338905
ENSAPLG00000009037	164.519	-0.882385	0.408716	0.000198191	0.00744727
ENSAPLG00000009068	36.3966	-0.736399	0.468934	0.0013367	0.0267784
ENSAPLG00000009162	830.328	1.0772	0.517527	0.000137684	0.00583271
ENSAPLG00000009205	32.3913	0.723904	0.469783	0.00149425	0.0288847
ENSAPLG00000009253	20.2086	0.727153	0.501491	0.00173203	0.0321426
ENSAPLG00000009290	89.9585	-0.595062	0.360605	0.00240584	0.0403054
ENSAPLG00000009297	21.6844	-0.711297	0.463513	0.00160236	0.0302846
ENSAPLG00000009518	583.842	1.36695	0.555632	3.07685e-05	0.0019829
ENSAPLG00000009544	170.699	0.661873	0.299857	0.000446731	0.0129747
ENSAPLG00000009584	89.2324	2.42153	0.834313	8.01718e-06	0.000700388
ENSAPLG00000009658	815.657	0.799009	0.223846	2.52425e-06	0.000284555
ENSAPLG00000009754	196.959	0.837334	0.433216	0.000406244	0.0121544
ENSAPLG00000009924	192.349	-0.982905	0.389921	5.52935e-05	0.0030144
ENSAPLG00000009936	40.7862	-1.82884	0.525316	1.17916e-06	0.000153776
ENSAPLG00000010001	652.002	1.08834	0.69475	0.000441432	0.0128488
ENSAPLG00000010014	17.4247	-0.596968	0.411973	0.00337827	0.0490052
ENSAPLG00000010042	8.87695	-0.970969	0.78877	0.00112819	0.0241353
ENSAPLG00000010087	238.802	-0.635538	0.333152	0.00109749	0.0237766
ENSAPLG00000010131	222.905	0.9306	0.254883	1.46872e-06	0.000187855
ENSAPLG00000010145	23.7977	-1.03196	0.692771	0.000589806	0.0156287
ENSAPLG00000010171	2774.44	4.12907	0.378519	4.67718e-29	6.22158e-25
ENSAPLG00000010234	89.6009	-0.922946	0.603354	0.000727043	0.0180769
ENSAPLG00000010273	151.358	1.77833	1.77061	0.00028945	0.00975091
ENSAPLG00000010285	23.286	-0.995326	0.775996	0.000968016	0.0219736
ENSAPLG00000010291	474.348	0.941442	0.474218	0.000251769	0.00874422
ENSAPLG00000010356	1990.3	3.04198	0.466464	4.1732e-12	2.77559e-09
ENSAPLG00000010358	57.0703	0.865329	0.362489	0.000113792	0.00502879
ENSAPLG00000010383	665.371	-1.06338	0.279705	7.18318e-07	9.75007e-05
ENSAPLG00000010386	506.403	1.68309	0.655119	1.79712e-05	0.00135826
ENSAPLG00000010390	88.0623	0.593204	0.341795	0.00205642	0.0364241
ENSAPLG00000010410	1555.52	0.905721	0.302731	1.60292e-05	0.00126166
ENSAPLG00000010446	21.2601	-0.874045	0.536038	0.000692759	0.0174859
ENSAPLG00000010534	55.1095	0.732569	0.404143	0.000826716	0.0198308
ENSAPLG00000010562	163.007	-0.595954	0.359213	0.00235244	0.0395602
ENSAPLG00000010581	155.765	-0.631088	0.263971	0.000321546	0.0105871
ENSAPLG00000010637	205.159	-0.821867	0.370066	0.000208936	0.00761443
ENSAPLG00000010726	1178.8	-0.665518	0.393392	0.00148677	0.0288295
ENSAPLG00000010804	138.088	-0.619768	0.326872	0.0012363	0.0253785
ENSAPLG00000010867	22.7002	-1.14619	0.548435	0.000115576	0.00508153
ENSAPLG00000010931	2059.95	-1.07338	0.234777	3.06932e-08	7.42329e-06
ENSAPLG00000011026	184.58	0.766527	0.412406	0.000640975	0.0165237
ENSAPLG00000011028	242.648	0.805616	0.382277	0.000298971	0.0099672
ENSAPLG00000011037	13.9477	-2.67338	0.801933	3.00283e-06	0.000324745
ENSAPLG00000011138	166.758	-0.699776	0.297583	0.000245305	0.00860962
ENSAPLG00000011142	4800.7	3.81759	0.698267	1.56091e-09	5.76756e-07
ENSAPLG00000011169	1656.4	-0.922639	0.505796	0.000388495	0.0117985
ENSAPLG00000011172	144.739	-0.631734	0.310728	0.00083172	0.0198984
ENSAPLG00000011184	5.73572	0.987412	0.962582	0.00151805	0.0291808
ENSAPLG00000011195	2476.72	1.00552	0.179318	1.69938e-10	7.79487e-08
ENSAPLG00000011206	2637.74	2.30567	0.337701	1.3511e-13	1.19815e-10
ENSAPLG00000011207	49.2231	-1.17766	0.827131	0.000503924	0.0140823
ENSAPLG00000011235	27.5004	-0.877817	0.899603	0.00212727	0.0372329
ENSAPLG00000011287	665.004	0.614431	0.322034	0.00124236	0.0254637
ENSAPLG00000011297	255.336	-2.93017	0.422723	2.57177e-13	2.01234e-10
ENSAPLG00000011319	336.345	1.22443	0.317645	4.72355e-07	6.7562e-05
ENSAPLG00000011338	938.066	1.83279	0.362563	1.54799e-09	5.76756e-07
ENSAPLG00000011367	49.6639	0.952894	0.369918	5.12112e-05	0.00287904
ENSAPLG00000011394	21.3083	-1.28408	0.574833	6.26386e-05	0.00324028
ENSAPLG00000011404	104.223	1.34762	0.345053	3.23499e-07	5.0037e-05
ENSAPLG00000011440	114.729	-2.6763	0.433241	2.17758e-11	1.20692e-08
ENSAPLG00000011456	14.2345	-0.686165	0.537595	0.00274235	0.0435387
ENSAPLG00000011459	59.6999	0.726528	0.387871	0.000741889	0.0183431
ENSAPLG00000011471	73.3628	-0.673933	0.381623	0.00121926	0.0251924
ENSAPLG00000011502	18.4243	-0.778465	0.4856	0.00104773	0.0231828
ENSAPLG00000011627	136.637	0.839055	0.363555	0.000155096	0.00628991
ENSAPLG00000011632	186.342	-0.833845	0.353098	0.000136196	0.00578811
ENSAPLG00000011646	58.1058	-0.991353	0.807055	0.00107968	0.0235442
ENSAPLG00000011657	18.1881	-0.8291	0.633403	0.00148043	0.0287484
ENSAPLG00000011683	104.469	1.76743	0.541264	2.34181e-06	0.000273252
ENSAPLG00000011744	47.1249	0.857689	0.421545	0.00029513	0.00986386
ENSAPLG00000011779	30.1009	0.590215	0.342152	0.00214034	0.0374123
ENSAPLG00000011787	203.89	-0.929133	0.293501	8.50677e-06	0.000734786
ENSAPLG00000011810	480.686	3.61209	0.511446	1.02451e-13	1.04831e-10
ENSAPLG00000011812	76.2624	-0.656863	0.293347	0.000421448	0.0124304
ENSAPLG00000011917	95.1578	0.686994	0.484207	0.00219683	0.0379502
ENSAPLG00000011940	164.72	0.803744	0.39268	0.000350886	0.0110604
ENSAPLG00000011950	397.336	2.68781	0.367041	1.17675e-14	1.73923e-11
ENSAPLG00000011984	4360.06	-0.657795	0.227529	5.71944e-05	0.00306774
ENSAPLG00000011999	52.6146	-0.74344	0.378057	0.000551206	0.0149636
ENSAPLG00000012027	565.05	0.632956	0.261216	0.000289551	0.00975091
ENSAPLG00000012030	555.287	0.805397	0.476145	0.000785756	0.0191848
ENSAPLG00000012039	1689.38	-0.754113	0.392023	0.000582069	0.0155164
ENSAPLG00000012066	114.407	0.58572	0.261518	0.000658162	0.0168271
ENSAPLG00000012088	23.3263	1.5864	1.16772	0.000333963	0.0107045
ENSAPLG00000012134	113.436	0.986202	0.416672	8.36584e-05	0.00403197
ENSAPLG00000012206	8.35859	-0.844593	0.668953	0.00152122	0.0291995
ENSAPLG00000012260	726.022	0.70288	0.267592	0.000105835	0.00480482
ENSAPLG00000012418	16.0087	-0.702331	0.465511	0.00175118	0.032306
ENSAPLG00000012468	265.944	0.614953	0.292968	0.000781048	0.0191465
ENSAPLG00000012503	165.906	0.781547	0.260355	2.1947e-05	0.00152264
ENSAPLG00000012527	54.5328	-0.607964	0.364674	0.00215424	0.0375566
ENSAPLG00000012542	80.2662	0.691948	0.473675	0.00200017	0.0356953
ENSAPLG00000012543	55.7921	-3.31793	0.450668	1.38159e-14	1.83779e-11
ENSAPLG00000012607	272.014	0.724875	0.270265	7.99929e-05	0.0038854
ENSAPLG00000012621	290.117	-1.07536	0.318691	3.23567e-06	0.000338905
ENSAPLG00000012626	329.225	-0.633375	0.203206	3.0653e-05	0.0019829
ENSAPLG00000012641	112.007	0.636313	0.369326	0.00163544	0.0307135
ENSAPLG00000012652	1786.36	-1.17245	0.385188	7.87806e-06	0.000698767
ENSAPLG00000012663	38.75	-2.10661	0.525275	2.32381e-07	3.86392e-05
ENSAPLG00000012725	1039.81	1.09752	0.274158	3.20655e-07	5.0037e-05
ENSAPLG00000012752	399.242	2.63949	0.603548	1.26322e-07	2.33379e-05
ENSAPLG00000012765	98.3045	-0.628839	0.285765	0.000551089	0.0149636
ENSAPLG00000012798	32.0439	0.725018	0.467584	0.00146041	0.0284189
ENSAPLG00000012801	32.4167	-2.28886	0.53488	1.09388e-07	2.07869e-05
ENSAPLG00000012816	185.363	-0.654126	0.479944	0.00282075	0.0442471
ENSAPLG00000012819	188.068	-1.19827	0.208567	7.96173e-11	3.78239e-08
ENSAPLG00000012860	1503.65	0.655569	0.277393	0.00030041	0.00999015
ENSAPLG00000012959	631.911	-0.628787	0.214463	6.0136e-05	0.00317432
ENSAPLG00000012982	27.4335	2.71864	0.787862	2.27054e-06	0.000272096
ENSAPLG00000013021	45.9837	-0.778442	0.433531	0.000701718	0.0176118
ENSAPLG00000013073	55.5965	-0.685062	0.520894	0.00260514	0.0424156
ENSAPLG00000013097	115.716	-1.1097	0.558771	0.000161235	0.00644243
ENSAPLG00000013099	133.081	-0.87662	0.407986	0.000207497	0.00760211
ENSAPLG00000013104	95.6574	-0.723262	0.330526	0.000344098	0.0109241
ENSAPLG00000013187	278.955	3.57364	0.460858	6.24703e-16	1.18711e-12
ENSAPLG00000013205	254.984	-1.16213	0.351337	3.48263e-06	0.000361922
ENSAPLG00000013209	85.4222	-0.635052	0.440586	0.0027594	0.0437031
ENSAPLG00000013222	314.487	-0.700979	0.312467	0.000329975	0.0106514
ENSAPLG00000013226	3017.41	1.6066	0.342045	8.53253e-09	2.36458e-06
ENSAPLG00000013230	1624.41	-0.625263	0.331349	0.00122155	0.0251924
ENSAPLG00000013297	36.868	-1.28585	0.442227	9.7853e-06	0.000829071
ENSAPLG00000013305	16.1608	-0.666299	0.471851	0.00245795	0.0408186
ENSAPLG00000013309	179.788	1.20851	0.671328	0.000206112	0.00760211
ENSAPLG00000013324	63.7722	0.657224	0.252361	0.000145205	0.00608096
ENSAPLG00000013348	206.996	3.65072	0.532147	4.04557e-13	2.98968e-10
ENSAPLG00000013360	116.149	1.61361	0.524463	4.29361e-06	0.000426546
ENSAPLG00000013371	42.8913	-0.624561	0.387826	0.00217971	0.0378519
ENSAPLG00000013380	138.766	0.657231	0.365749	0.00124622	0.0255035
ENSAPLG00000013386	69.0853	1.02941	0.546492	0.000249324	0.00868195
ENSAPLG00000013393	129.382	0.959206	0.686676	0.000852573	0.0201437
ENSAPLG00000013483	22.0848	-0.931721	0.6897	0.00100262	0.0226431
ENSAPLG00000013521	48.318	1.28178	0.934886	0.000476882	0.0136126
ENSAPLG00000013566	256.257	0.884826	0.310259	2.66096e-05	0.001761
ENSAPLG00000013568	13.5997	-0.889267	0.776942	0.00161616	0.0304506
ENSAPLG00000013603	128.681	-0.590985	0.380915	0.00295364	0.0453643
ENSAPLG00000013620	219.231	-0.911649	0.907985	0.00187738	0.0337928
ENSAPLG00000013650	13.147	0.829737	0.684234	0.00173185	0.0321426
ENSAPLG00000013707	30.9069	-1.16094	0.500764	6.27189e-05	0.00324028
ENSAPLG00000013829	154.008	-0.688784	0.586343	0.00311273	0.0467859
ENSAPLG00000013843	136.669	1.01634	0.281994	1.57755e-06	0.000197968
ENSAPLG00000013958	184.583	-0.984968	0.542268	0.000328156	0.0106466
ENSAPLG00000013972	16.7045	0.765971	0.555165	0.00165758	0.0310115
ENSAPLG00000013979	199.949	-1.43876	0.395921	7.73692e-07	0.000102917
ENSAPLG00000014061	283.306	0.815749	0.375888	0.000244424	0.00860945
ENSAPLG00000014080	7.64856	0.912273	0.871508	0.00176611	0.0324486
ENSAPLG00000014219	390.323	0.859289	0.312202	3.9202e-05	0.00231762
ENSAPLG00000014228	7.33079	-1.77633	1.50278	0.000324985	0.0106335
ENSAPLG00000014262	499.665	1.1683	0.312128	7.73607e-07	0.000102917
ENSAPLG00000014266	594.843	1.13632	0.26503	9.87015e-08	1.95959e-05
ENSAPLG00000014374	137.228	-0.768979	0.523619	0.0014029	0.0278529
ENSAPLG00000014490	191.543	0.676819	0.38126	0.00117758	0.0247459
ENSAPLG00000014526	309.273	0.621582	0.314349	0.00101146	0.0226888
ENSAPLG00000014535	291.767	-0.825157	0.254148	8.05588e-06	0.000700388
ENSAPLG00000014578	179.104	0.607626	0.270108	0.000552754	0.014975
ENSAPLG00000014604	835.511	1.78502	0.591854	5.0267e-06	0.00048453
ENSAPLG00000014617	42.9526	-2.22973	0.375982	3.03019e-11	1.61231e-08
ENSAPLG00000014648	68.9166	0.743726	0.62488	0.002431	0.040659
ENSAPLG00000014666	12.1221	1.06801	0.861508	0.000894328	0.0208708
ENSAPLG00000014785	19.6286	-0.955491	0.663332	0.000790946	0.0192695
ENSAPLG00000014821	277.252	0.712162	0.216974	1.05173e-05	0.000868949
ENSAPLG00000014831	95.0172	-1.65744	0.593169	9.72564e-06	0.000829071
ENSAPLG00000014851	901.518	0.806927	0.479514	0.000795288	0.0193046
ENSAPLG00000014881	305.656	1.68593	0.445089	3.86825e-07	5.84721e-05
ENSAPLG00000014915	69.6259	-0.953604	0.390885	7.51129e-05	0.00371658
ENSAPLG00000014917	209.637	-0.787343	0.265724	2.45934e-05	0.00165223
ENSAPLG00000014932	4.80056	-1.53447	1.22631	0.000426452	0.0125501
ENSAPLG00000014948	28.6152	1.41144	0.537268	1.85044e-05	0.00138851
ENSAPLG00000014957	15.0983	3.17053	0.858589	1.30297e-06	0.000168273
ENSAPLG00000015034	194.746	0.775237	0.232112	6.5838e-06	0.000612432
ENSAPLG00000015062	339.723	0.669332	0.212843	2.19776e-05	0.00152264
ENSAPLG00000015091	888.012	1.68795	0.529307	2.97703e-06	0.000324745
ENSAPLG00000015151	161.527	0.619526	0.307136	0.000930548	0.0213416
ENSAPLG00000015154	472.966	-1.30593	0.295272	4.3698e-08	1.00219e-05
ENSAPLG00000015156	239.322	-2.0061	0.629325	3.22554e-06	0.000338905
ENSAPLG00000015188	209.471	0.668119	0.188841	4.97232e-06	0.000482787
ENSAPLG00000015210	101.431	0.804948	0.415238	0.000454195	0.0131031
ENSAPLG00000015224	46.559	0.726845	0.504486	0.00176211	0.0324199
ENSAPLG00000015270	136.458	0.882699	0.290948	1.47251e-05	0.00117289
ENSAPLG00000015302	72.5352	-0.820723	0.452627	0.000569196	0.015265
ENSAPLG00000015324	658.363	0.927952	0.884937	0.00169282	0.0315819
ENSAPLG00000015343	69.1904	-0.618421	0.336884	0.00142674	0.0281998
ENSAPLG00000015371	410.175	-0.62123	0.196785	2.90159e-05	0.0019006
ENSAPLG00000015386	632.923	-1.2491	0.287281	6.57935e-08	1.43473e-05
ENSAPLG00000015412	74.7565	0.820909	0.458124	0.00059633	0.015679
ENSAPLG00000015438	160.949	-1.41003	0.672571	7.51585e-05	0.00371658
ENSAPLG00000015493	139.616	0.695948	0.334563	0.000520946	0.0143174
ENSAPLG00000015545	31.2632	-0.722234	0.49383	0.00173254	0.0321426
ENSAPLG00000015637	882.275	0.658498	0.350273	0.00102869	0.022928
ENSAPLG00000015640	191.574	0.765973	0.414451	0.000658005	0.0168271
ENSAPLG00000015644	479.908	1.38402	0.52486	1.85803e-05	0.00138851
ENSAPLG00000015665	70.4989	-0.802226	0.343563	0.000164756	0.00650321
ENSAPLG00000015678	1062.45	1.64236	1.15207	0.000277754	0.00943825
ENSAPLG00000015723	8.16101	5.33413	1.41016	6.73064e-08	1.44014e-05
ENSAPLG00000015733	58.3993	-1.20178	0.537487	7.16763e-05	0.00361151
ENSAPLG00000015744	211.864	-0.83289	0.470296	0.000596419	0.015679
ENSAPLG00000015749	59.4051	-0.602776	0.359044	0.00217203	0.0377678
ENSAPLG00000015926	7507.43	-0.981652	0.317676	9.84863e-06	0.000829155
ENSAPLG00000015955	348.609	1.88981	0.399415	8.18382e-09	2.31619e-06
ENSAPLG00000015976	377.047	6.98745	1.01317	3.15596e-17	1.39935e-13
ENSAPLG00000015987	143.761	-0.887161	0.31445	2.91476e-05	0.0019006
ENSAPLG00000016034	50.8229	-1.48417	0.66247	4.83807e-05	0.00277396
ENSAPLG00000016046	446.273	-0.961725	0.617565	0.000614296	0.0159909
ENSAPLG00000016136	26.433	-2.17714	0.505881	8.32043e-08	1.70274e-05
ENSAPLG00000016160	766.865	1.05565	0.63395	0.000383195	0.011691
ENSAPLG00000016180	51.9382	1.04792	0.474303	0.00010735	0.00485703
ENSAPLG00000016204	198.649	-0.686591	0.281554	0.000203808	0.00757276
ENSAPLG00000016209	150.347	0.711586	0.228731	1.98058e-05	0.00143966
ENSAPLG00000016221	255.077	1.04658	0.430087	5.97907e-05	0.00316867
ENSAPLG00000016231	189.431	0.712312	0.321282	0.000335353	0.0107232
ENSAPLG00000016250	134.019	-0.634451	0.259292	0.000267725	0.00915495
ENSAPLG00000016301	273.203	-0.593505	0.212062	0.000120769	0.00526712
ENSAPLG00000016336	284.271	-0.708956	0.348299	0.000546823	0.0149054
ENSAPLG00000016371	33.7171	-0.970864	0.421953	0.000104091	0.00475815
ENSAPLG00000016398	88.0542	-1.01598	0.457583	0.000113394	0.00502787
ENSAPLG00000016406	1297.15	-2.95189	0.484674	5.36196e-11	2.64166e-08
ENSAPLG00000016414	13.2014	-0.884842	0.622306	0.00100808	0.0226888
ENSAPLG00000016421	122.237	-1.74434	0.398923	3.70934e-08	8.65642e-06
ENSAPLG00000016424	77.5747	-0.625569	0.243142	0.000194653	0.0073559
ENSAPLG00000016432	594.325	1.05904	0.562375	0.000231704	0.00828529
ENSAPLG00000016444	10.4204	3.11328	0.891014	2.10756e-06	0.000254861
ENSAPLG00000016446	46.7862	-0.903133	0.617415	0.000881023	0.0205964
ENSAPLG00000016454	91.1155	0.684212	0.349279	0.000746318	0.0184184
ENSAPLG00000016561	5.35141	1.64714	1.66736	0.000392297	0.0118324
ENSAPLG00000016644	961.416	-0.836012	0.297876	3.53784e-05	0.00213911
ENSAPLG00000016680	9.38985	1.3676	0.934503	0.000349487	0.0110604
ENSAPLG00000016693	73.0375	-0.801092	0.549959	0.00126323	0.0256788
ENSAPLG00000016856	12.735	0.699235	0.593335	0.00296075	0.0453643
ENSAPLG00000016862	24.8201	1.30519	0.699742	0.000151523	0.00622088
ENSAPLG00000017077	15.2654	-1.1607	0.587006	0.000147841	0.00613273
ENSAPLG00000017078	76.9374	-2.97786	1.5519	3.41432e-05	0.00209699
ENSAPLG00000017120	18.4424	0.847651	0.854586	0.00226615	0.0386962
ENSAPLG00000017196	1230.46	0.792958	0.424125	0.000559612	0.0150906
ENSAPLG00000017215	213.534	0.992892	0.598537	0.000455091	0.0131031
ENSAPLG00000017319	652.835	0.740731	0.182753	3.9174e-07	5.85497e-05
ENSAPLG00000017357	35.3692	0.67891	0.333637	0.000637165	0.0164574
ENSAPLG00000017425	802.284	1.76608	0.540167	2.31091e-06	0.000272448
ENSAPLG00000017478	15.56	2.9409	0.969419	5.90319e-06	0.000556909
ENSAPLG00000017480	37.4556	-0.635363	0.419987	0.00244583	0.04077
ENSAPLG00000017490	274.581	3.85175	0.759578	1.02411e-08	2.64506e-06
ENSAPLG00000017528	79.3819	-0.789716	0.303788	7.94399e-05	0.00388496
ENSAPLG00000017636	33.6156	-0.76589	0.440875	0.000839698	0.0199502
ENSAPLG00000017779	16.7682	3.73798	0.872558	2.13625e-07	3.67647e-05
ENSAPLG00000017783	42.2572	3.94412	0.633572	1.91173e-11	1.10564e-08
ENSAPLG00000017963	758.209	0.887737	0.458512	0.000336712	0.0107299
ENSAPLG00000018055	15.9801	2.83504	1.00846	9.49342e-06	0.000814719
ENSAPLG00000018065	6.85602	-3.32522	2.01301	2.02612e-05	0.00145683
ENSAPLG00000018191	35.3541	-0.755569	0.408392	0.000685445	0.0174004
ENSAPLG00000018332	23.8993	-0.708262	0.576272	0.00265871	0.0428162
ENSAPLG00000018391	10.2508	-0.758695	0.790978	0.00309852	0.0467838
ENSAPLG00000018446	805.693	3.60758	0.885997	4.25873e-07	6.15757e-05
ENSAPLG00000018464	16.2134	3.07901	1.35126	1.9956e-05	0.00144269
ENSAPLG00000018500	482.704	-1.52749	1.11984	0.000353695	0.0111226
ENSAPLG00000018568	141.907	-0.666015	0.380568	0.00131455	0.0264541
ENSAPLG00000018569	44.154	-1.16478	0.558306	0.000112286	0.00501218
ENSAPLG00000018663	24.8191	0.659571	0.388023	0.00150938	0.0290981
ENSAPLG00000018801	220.84	0.743966	0.370469	0.000496837	0.0140317
ENSAPLG00000018853	66.8576	-0.649793	0.309062	0.00062934	0.0162869
ENSAPLG00000018946	132.987	3.31754	0.615439	2.78643e-09	9.50386e-07
ENSAPLG00000019013	86.0639	0.696262	0.328344	0.000468837	0.0134118
ENSAPLG00000019027	29.7667	-0.963621	0.497338	0.000263715	0.00906443
ENSAPLG00000019041	112.259	0.855059	1.0229	0.00256982	0.0420001
ENSAPLG00000019163	1325.35	-0.749284	0.468832	0.00119716	0.0250233
ENSAPLG00000019231	7.26655	-1.7218	1.16045	0.000229888	0.0082425
ENSAPLG00000019232	14.0728	-0.712866	0.505254	0.00197266	0.0353168
ENSAPLG00000019257	54.6898	-3.30049	0.593291	1.16291e-09	4.54972e-07
ENSAPLG00000019306	351.281	1.19606	0.657975	0.000202197	0.00753396
ENSAPLG00000019496	1141.34	1.21597	0.304393	2.82879e-07	4.53356e-05
ENSAPLG00000019538	116.995	0.934692	0.361389	5.22265e-05	0.00290657
ENSAPLG00000019567	8.76728	0.90894	0.89322	0.00185611	0.0335461
ENSAPLG00000019581	285.423	1.01567	1.27379	0.00161314	0.0304368
ENSAPLG00000019585	15.8104	-0.96652	0.540889	0.000369682	0.0114361
ENSAPLG00000019682	6.53071	0.97553	0.962334	0.00158631	0.0301755
ENSAPLG00000019749	294.958	1.56243	0.471145	2.06197e-06	0.000251636
ENSAPLG00000019878	254.095	-0.655493	0.217825	3.86796e-05	0.00230725
ENSAPLG00000020060	107.474	0.899	0.405367	0.000161074	0.00644243
ENSAPLG00000020079	21.0049	0.669516	0.497895	0.00268515	0.0430856
ENSAPLG00000020265	165.296	0.669866	0.307752	0.000464117	0.0133053
ENSAPLG00000020413	50.0988	-0.727364	0.547251	0.00211117	0.0370485
ENSAPLG00000020439	53.035	2.88774	0.673574	2.1558e-07	3.67647e-05
ENSAPLG00000020553	224.764	-0.803439	0.522216	0.00107476	0.0234754
ENSAPLG00000020595	15.1835	-1.0733	0.688583	0.000463862	0.0133053
ENSAPLG00000020652	189.267	0.592089	0.216237	0.000147993	0.00613273
ENSAPLG00000020655	52.3971	-1.04885	0.551435	0.000227321	0.00817249
ENSAPLG00000020771	35.5231	-1.5738	0.633978	2.39299e-05	0.00161581
ENSAPLG00000020790	78.3952	3.81756	0.944285	4.01834e-07	5.9391e-05
ENSAPLG00000020802	48.8424	3.34211	0.642264	6.8345e-09	2.06619e-06
ENSAPLG00000020861	54.7732	1.28782	0.710118	0.000175764	0.00680717
ENSAPLG00000020889	11.3058	0.993773	0.84707	0.00118392	0.02484
ENSAPLG00000020906	16.9478	-2.64283	0.649631	3.64705e-07	5.57621e-05
ENSAPLG00000020939	15.215	0.822649	0.93383	0.00274285	0.0435387
ENSAPLG00000021297	779.952	2.60038	1.40226	5.65125e-05	0.00304344
ENSAPLG00000021324	5.13874	-1.15732	1.46275	0.00102902	0.022928
ENSAPLG00000021440	228.365	0.940633	0.477197	0.000261041	0.00899575
ENSAPLG00000021442	197.59	0.731583	0.757397	0.00337682	0.0490052
ENSAPLG00000021500	62.39	0.83983	0.353631	0.000128456	0.00554781
ENSAPLG00000021727	439.017	2.10008	0.67771	4.35001e-06	0.000428621
ENSAPLG00000021955	707.028	-1.12936	0.327623	2.31443e-06	0.000272448
ENSAPLG00000021993	16.4563	-0.914694	0.783376	0.0014527	0.0284189
ENSAPLG00000022011	53.0888	3.93173	0.858185	6.92897e-08	1.44014e-05
ENSAPLG00000022037	92.4462	-0.608287	0.355197	0.00196522	0.035231
ENSAPLG00000022038	567.582	-2.47876	0.560725	8.50725e-08	1.7146e-05
ENSAPLG00000022050	118.652	-0.770584	0.363037	0.000331506	0.0106514
ENSAPLG00000022133	176.989	2.08922	0.417552	3.1119e-09	1.03486e-06
ENSAPLG00000022157	12.1149	1.58117	0.951454	0.000180098	0.00686629
ENSAPLG00000022184	10.001	1.68524	2.07703	0.000145372	0.00608096
ENSAPLG00000022238	35.4352	-0.629595	0.47303	0.00335709	0.0489254
ENSAPLG00000022262	2277.15	4.46853	0.820646	8.14198e-10	3.28196e-07
ENSAPLG00000022295	468.853	0.912862	0.397363	0.000124881	0.00542864
ENSAPLG00000022556	4.4779	-1.16774	1.25475	0.00113204	0.0241353
ENSAPLG00000023045	22.1395	0.747444	0.614714	0.00230865	0.0389222
ENSAPLG00000023060	10.7695	-1.17936	1.01677	0.000839098	0.0199502
ENSAPLG00000023267	11.391	1.40534	1.00764	0.000384952	0.0117177
ENSAPLG00000023281	26.091	0.764405	0.453271	0.000939845	0.0214808
ENSAPLG00000023337	5.47545	-0.807343	1.15716	0.00280133	0.0440985
ENSAPLG00000023370	164.606	3.06366	0.497146	3.83052e-11	1.95976e-08
ENSAPLG00000023553	444.337	-1.00268	0.442849	0.000104936	0.00478032
ENSAPLG00000023562	2614.48	-1.55751	0.509421	4.67796e-06	0.000457545
ENSAPLG00000023763	979.892	2.67619	0.340807	2.16683e-16	5.76464e-13
ENSAPLG00000024040	12.6198	-1.7892	0.845869	5.47888e-05	0.00299918
ENSAPLG00000024101	11.4195	1.56233	0.898559	0.000153868	0.00625917
ENSAPLG00000024223	251.639	-2.28614	0.533088	1.05086e-07	2.02587e-05
ENSAPLG00000024225	516.263	0.789193	0.365487	0.000279087	0.00944636
ENSAPLG00000024272	80.7287	-0.743465	0.268715	5.60889e-05	0.0030329
ENSAPLG00000024383	5.23713	-0.824297	1.14913	0.00271979	0.0434318
ENSAPLG00000024440	108.73	1.23761	0.373405	3.00264e-06	0.000324745
ENSAPLG00000024464	1038.56	-2.63318	0.49025	1.65594e-09	5.95334e-07
ENSAPLG00000024467	41.2959	-1.24422	0.734729	0.000248736	0.00868195
ENSAPLG00000024498	71.5679	2.01614	0.807196	2.0534e-05	0.00146851
ENSAPLG00000024542	348.616	1.18244	0.360296	3.65819e-06	0.000377219
ENSAPLG00000024731	193.029	-0.688881	0.320161	0.000448643	0.0130018
ENSAPLG00000024749	234.836	-2.1675	0.288214	5.98449e-16	1.18711e-12
ENSAPLG00000024808	11.0669	4.3127	1.63319	2.44819e-06	0.00027834
ENSAPLG00000024839	740.651	-1.01451	0.285786	1.92413e-06	0.000236988
ENSAPLG00000024913	44.5112	-0.738226	0.798645	0.00344288	0.0494134
ENSAPLG00000024935	48.065	0.821556	0.360912	0.000180149	0.00686629
ENSAPLG00000025020	1114.46	-0.593987	0.200469	7.01767e-05	0.0035722
ENSAPLG00000025152	36.1408	-1.75904	0.633701	1.00173e-05	0.000838053
ENSAPLG00000025167	272.104	0.58494	0.298044	0.00131959	0.0265154
ENSAPLG00000025168	70.4551	0.876025	0.494943	0.000511563	0.0141767
ENSAPLG00000025207	40.7839	-0.926116	0.500432	0.000361821	0.0112532
ENSAPLG00000025223	42.9671	-1.69732	0.584181	6.98996e-06	0.000645698
ENSAPLG00000025400	154.749	-0.633165	0.236072	0.000132098	0.00565004
ENSAPLG00000025436	9.95979	-2.32301	1.33369	8.62697e-05	0.00413937
ENSAPLG00000025438	37.3769	-0.889116	0.523491	0.000571095	0.0152851
ENSAPLG00000025519	3205.82	-0.796814	0.445811	0.000662476	0.0168817
ENSAPLG00000025723	147.373	-0.682548	0.279842	0.000207887	0.00760211
ENSAPLG00000025736	12.7835	-2.93799	0.667334	1.49901e-07	2.69457e-05
ENSAPLG00000025824	76.5585	4.03594	1.21013	1.48845e-06	0.000188565
ENSAPLG00000025860	236.64	0.798156	0.506124	0.00101862	0.0227725
ENSAPLG00000025863	184.675	2.25707	0.409995	3.53444e-10	1.51662e-07
ENSAPLG00000025866	60.1733	1.03375	0.889351	0.00110436	0.0238865
ENSAPLG00000025869	66.9724	-0.630914	0.318656	0.000951047	0.0216995
ENSAPLG00000025877	18.7989	0.687025	0.477414	0.0021244	0.0372316
ENSAPLG00000025900	63.9315	0.609145	0.400519	0.00279602	0.0440985
ENSAPLG00000025965	1667.2	-2.46113	0.526378	2.95679e-08	7.28355e-06
ENSAPLG00000025998	52.3363	0.902126	0.408887	0.00016428	0.00650321
ENSAPLG00000026054	42.1943	1.18214	0.778033	0.000407521	0.0121544
ENSAPLG00000026125	44.3035	0.64125	0.346679	0.00121187	0.0251488
ENSAPLG00000026304	427.548	0.679535	0.318684	0.00049539	0.0140206
ENSAPLG00000026309	53.501	0.585217	0.287726	0.00111201	0.0239631
ENSAPLG00000026330	28.6618	-0.763251	0.610505	0.00206342	0.0364995
ENSAPLG00000026541	5.15939	1.71177	1.53984	0.000371357	0.0114416
ENSAPLG00000026589	841.991	1.05508	0.465713	9.12865e-05	0.00430837
ENSAPLG00000026603	4.38129	-1.16553	1.30347	0.00114359	0.0241845
ENSAPLG00000026637	37.637	0.938394	0.511389	0.000360831	0.0112532
ENSAPLG00000026691	130.186	-0.957802	0.32628	1.70457e-05	0.00132173
ENSAPLG00000026694	245.695	-0.831001	0.3653	0.000174721	0.00680717
ENSAPLG00000026795	52.4371	-1.80729	0.56376	2.84118e-06	0.000314944
ENSAPLG00000026815	8.90123	-0.894185	0.835864	0.00179027	0.0326867
ENSAPLG00000026819	291.26	0.981907	0.332037	1.50818e-05	0.00119416
ENSAPLG00000026857	94.8986	-0.846475	0.490637	0.000626014	0.0162324
ENSAPLG00000026902	12.2074	1.13443	0.949482	0.000854745	0.0201593
ENSAPLG00000027048	35.5047	1.55326	0.628525	2.49885e-05	0.00167034
ENSAPLG00000027055	7.77719	-0.90921	0.984096	0.00207656	0.0366344
ENSAPLG00000027117	473.887	1.06922	0.380968	1.97317e-05	0.00143966
ENSAPLG00000027299	9.77816	2.88423	1.37754	3.10062e-05	0.0019829
ENSAPLG00000027360	60.0653	1.15578	0.634097	0.000215676	0.00783858
ENSAPLG00000027371	24.4557	-1.57556	0.60647	1.74791e-05	0.00133625
ENSAPLG00000027453	839.164	-2.23561	1.00895	3.7574e-05	0.00226158
ENSAPLG00000027465	50.8555	4.85502	0.6509	1.09939e-15	1.82801e-12
ENSAPLG00000027473	445.477	-0.603598	0.154358	1.76659e-06	0.000219618
ENSAPLG00000027519	607.994	0.707844	0.295253	0.000206562	0.00760211
ENSAPLG00000027604	24.0597	-0.930409	0.548771	0.000503457	0.0140823
ENSAPLG00000027767	28.1584	-0.797875	0.599773	0.00159412	0.0302497
ENSAPLG00000027768	16.2382	-0.956214	1.05302	0.00187061	0.0337623
ENSAPLG00000027868	28.7266	0.698587	0.360475	0.000729604	0.0181067
ENSAPLG00000028081	34.2561	-0.697733	0.492237	0.0020923	0.0367659
ENSAPLG00000028280	9.23678	2.39607	1.32571	7.31256e-05	0.00365683
ENSAPLG00000028329	39.4866	-1.0768	0.558647	0.000199987	0.00747255
ENSAPLG00000028392	31.5114	-0.675214	0.350191	0.000841381	0.0199502
ENSAPLG00000028429	442.595	0.949542	0.845786	0.00143121	0.0282126
ENSAPLG00000028430	52.1786	0.659338	0.34604	0.000965781	0.0219604
ENSAPLG00000028436	149.733	1.3099	1.45256	0.000808958	0.0195295
ENSAPLG00000028532	23.1631	1.05408	0.72474	0.000602873	0.0157689
ENSAPLG00000028652	607.925	0.695578	0.308246	0.000326952	0.0106335
ENSAPLG00000028673	29.6773	-1.1369	0.529349	0.000102031	0.00468007
ENSAPLG00000028701	12.5407	0.713712	0.710987	0.00345842	0.0494134
ENSAPLG00000029019	91.4204	-1.07152	0.483103	9.9082e-05	0.00460835
ENSAPLG00000029084	172.145	3.39088	0.484737	1.85432e-13	1.54164e-10
ENSAPLG00000029165	49.3908	1.64905	0.766948	5.39457e-05	0.00296523
ENSAPLG00000029228	194.283	-2.27346	0.459025	5.93133e-09	1.83485e-06
ENSAPLG00000029333	476.776	-0.817269	0.342683	0.000135343	0.00577031
ENSAPLG00000029398	12.0998	-0.931001	0.726187	0.00114013	0.0241601
ENSAPLG00000029430	9.04102	-1.64603	1.29017	0.000355848	0.0111639
ENSAPLG00000029440	26.8525	-0.644983	0.396302	0.00188346	0.0338564
ENSAPLG00000029441	66.8064	1.46949	0.753313	0.000101299	0.00467874
ENSAPLG00000029491	57.8728	0.735051	0.374681	0.000579103	0.0154683
ENSAPLG00000029553	26.2815	-0.765903	0.452773	0.000923942	0.0213003
ENSAPLG00000029581	40.5419	-0.751622	0.552209	0.00181191	0.0328431
ENSAPLG00000029693	32.6405	-2.18639	0.513881	1.02509e-07	2.00525e-05
ENSAPLG00000029718	161.354	1.61959	0.411147	2.19946e-07	3.70345e-05
ENSAPLG00000029758	250.452	-0.770344	0.307028	0.000112685	0.00501316
ENSAPLG00000029878	13.2079	2.25439	1.42453	0.00011575	0.00508153
ENSAPLG00000029922	7.72347	-1.0999	0.923963	0.000919121	0.0212629
ENSAPLG00000030069	691.272	-2.87688	0.718625	5.2925e-07	7.41062e-05
ENSAPLG00000030115	403.223	-0.613419	0.26989	0.000499859	0.0140823
ENSAPLG00000030233	21.2416	1.38569	0.688657	9.53611e-05	0.00446653
ENSAPLG00000030443	517.405	1.79929	0.383123	8.79298e-09	2.38702e-06
ENSAPLG00000030505	71.353	-1.92681	0.405684	7.90214e-09	2.28509e-06
ENSAPLG00000030602	234.123	0.737234	0.284955	0.000102	0.00468007
ENSAPLG00000030665	28.2606	0.963338	0.706622	0.000899663	0.0209219
ENSAPLG00000030706	18.8988	0.764829	0.747667	0.0028172	0.0442437
ENSAPLG00000030711	5.05194	-0.669997	1.15148	0.00350346	0.0498076
ENSAPLG00000030806	26.1131	-0.76402	0.488494	0.00120017	0.0250233
ENSAPLG00000031023	57.8162	3.27071	0.761184	2.37939e-07	3.90749e-05
ENSAPLG00000031039	11.8298	-1.08272	0.740608	0.000557814	0.0150814
ENSAPLG00000031061	220.573	0.595859	0.403881	0.00326065	0.0481612
ENSAPLG00000031101	689.083	0.581964	0.328363	0.00204706	0.0363067
ENSAPLG00000031131	185.705	-0.926007	0.414307	0.000141325	0.00596794
ENSAPLG00000031220	52.2715	-0.775552	0.428995	0.000691354	0.0174836
ENSAPLG00000031239	33.7219	1.0305	0.440478	8.00331e-05	0.0038854

[truncated: 6 more sheets: Duck_H5N1vsNone_lung_1dpi, Duck_H5N1vsNone_lung_3dpi, Duck_H5N2vsNone_ileum_1dpi, Duck_H5N2vsNone_ileum_3dpi, Duck_H5N2vsNone_lung_1dpi, Duck_H5N2vsNone_lung_3dpi]
