# Supplementary material for: Comparative Investigation of Gene Regulatory Processes Underlying Avian Influenza Viruses in Chicken and Duck
Source: Biology (Basel). 2022 Jan 29;11(2):219. doi: 10.3390/biology11020219 (PMC8868632; doi:10.3390/biology11020219)
Supplement: Supplementary file 1 [file biology-11-00219-s001.zip › Supplementary_Table_S2_GOterms.xlsx]

## Sheet: chicken_ileum_H5N1_1dpi_upreg
significant	p_value	term_size	query_size	intersection_size	precision	recall	term_id	source	term_name	effective_domain_size	source_order
TRUE	0.0498272	1	5	1	0.2	1	GO:0140337	GO:MF	diacylglyceride transfer activity	24356	11836
TRUE	0.0498272	1	5	1	0.2	1	GO:0140338	GO:MF	sphingomyelin transfer activity	24356	11837
TRUE	0.0498272	1	5	1	0.2	1	GO:0140339	GO:MF	phosphatidylglycerol transfer activity	24356	11838
TRUE	0.0498272	1	5	1	0.2	1	GO:0140340	GO:MF	cerebroside transfer activity	24356	11839

## Sheet: chicken_ileum_H5N1_1dpi_downreg
significant	p_value	term_size	query_size	intersection_size	precision	recall	term_id	source	term_name	effective_domain_size	source_order
TRUE	0.0283111	46	6	2	0.333333	0.0434783	GO:0055072	GO:BP	iron ion homeostasis	24356	16847
TRUE	0.0166832	5	6	1	0.166667	0.2	KEGG:00400	KEGG	Phenylalanine; tyrosine and tryptophan biosynthesis	24356	51
TRUE	0.0366805	11	6	1	0.166667	0.0909091	KEGG:00360	KEGG	Phenylalanine metabolism	24356	44
TRUE	0.0499636	2	6	1	0.166667	0.5	REAC:R-GGA-444411	REAC	Rhesus glycoproteins mediate ammonium transport.	24356	1184

## Sheet: chicken_ileum_H5N2_1dpi_upreg
significant	p_value	term_size	query_size	intersection_size	precision	recall	term_id	source	term_name	effective_domain_size	source_order
TRUE	0.0203403	718	20	6	0.3	0.00835655	GO:0006955	GO:BP	immune response	24356	2907
TRUE	0.000161192	1134	20	8	0.4	0.00705467	GO:0005576	GO:CC	extracellular region	24356	248
TRUE	0.000940209	6	20	2	0.1	0.333333	GO:0005577	GO:CC	fibrinogen complex	24356	249
TRUE	0.000161153	25	20	3	0.15	0.12	GO:0008009	GO:MF	chemokine activity	24356	1934
TRUE	0.000587073	38	20	3	0.15	0.0789474	GO:0042379	GO:MF	chemokine receptor binding	24356	6673
TRUE	0.00212494	58	20	3	0.15	0.0517241	GO:0051087	GO:MF	chaperone binding	24356	9148
TRUE	0.00905875	94	20	3	0.15	0.0319149	GO:0005125	GO:MF	cytokine activity	24356	1637
TRUE	0.0307887	142	20	3	0.15	0.0211268	GO:0005126	GO:MF	cytokine receptor binding	24356	1638
TRUE	0.0334141	146	20	3	0.15	0.0205479	GO:0001664	GO:MF	G protein-coupled receptor binding	24356	315
TRUE	0.0106494	194	20	3	0.15	0.0154639	KEGG:04060	KEGG	Cytokine-cytokine receptor interaction	24356	233
TRUE	0.0301091	28	20	2	0.1	0.0714286	REAC:R-GGA-380108	REAC	Chemokine receptors bind chemokines	24356	254

## Sheet: chicken_ileum_H5N2_3dpi_upreg
significant	p_value	term_size	query_size	intersection_size	precision	recall	term_id	source	term_name	effective_domain_size	source_order
TRUE	1.37767e-36	1317	286	85	0.297203	0.0645406	GO:0002376	GO:BP	immune system process	24356	1042
TRUE	1.58681e-30	718	286	60	0.20979	0.0835655	GO:0006955	GO:BP	immune response	24356	2907
TRUE	8.1461e-30	5079	286	151	0.527972	0.0297303	GO:0050896	GO:BP	response to stimulus	24356	15476
TRUE	3.77639e-25	3439	286	116	0.405594	0.0337307	GO:0007165	GO:BP	signal transduction	24356	3085
TRUE	1.13056e-24	467	286	45	0.157343	0.0963597	GO:0002684	GO:BP	positive regulation of immune system process	24356	1338
TRUE	2.88163e-23	3782	286	119	0.416084	0.0314648	GO:0007154	GO:BP	cell communication	24356	3074
TRUE	4.80145e-23	381	286	40	0.13986	0.104987	GO:0050776	GO:BP	regulation of immune response	24356	15379
TRUE	5.11501e-23	718	286	52	0.181818	0.0724234	GO:0002682	GO:BP	regulation of immune system process	24356	1336
TRUE	1.24889e-22	579	286	47	0.164336	0.0811744	GO:0001775	GO:BP	cell activation	24356	565
TRUE	2.35477e-22	530	286	45	0.157343	0.0849057	GO:0045321	GO:BP	leukocyte activation	24356	13277
TRUE	5.01e-22	457	286	42	0.146853	0.0919037	GO:0046649	GO:BP	lymphocyte activation	24356	14327
TRUE	9.0034e-22	3754	286	116	0.405594	0.0309004	GO:0023052	GO:BP	signaling	24356	7683
TRUE	1.01779e-21	231	286	32	0.111888	0.138528	GO:0030098	GO:BP	lymphocyte differentiation	24356	7736
TRUE	1.35982e-21	6993	286	165	0.576923	0.023595	GO:0050789	GO:BP	regulation of biological process	24356	15387
TRUE	5.19822e-21	308	286	35	0.122378	0.113636	GO:0050778	GO:BP	positive regulation of immune response	24356	15381
TRUE	1.00241e-20	4342	286	124	0.433566	0.0285583	GO:0051716	GO:BP	cellular response to stimulus	24356	16130
TRUE	1.18587e-20	7420	286	169	0.590909	0.0227763	GO:0065007	GO:BP	biological regulation	24356	18687
TRUE	3.39397e-20	258	286	32	0.111888	0.124031	GO:1903131	GO:BP	mononuclear cell differentiation	24356	26232
TRUE	3.49139e-19	176	286	27	0.0944056	0.153409	GO:0050851	GO:BP	antigen receptor-mediated signaling pathway	24356	15436
TRUE	9.73529e-19	335	286	34	0.118881	0.101493	GO:0002521	GO:BP	leukocyte differentiation	24356	1179
TRUE	1.24737e-18	6679	286	155	0.541958	0.0232071	GO:0050794	GO:BP	regulation of cellular process	24356	15391
TRUE	1.3617e-18	185	286	27	0.0944056	0.145946	GO:0002429	GO:BP	immune response-activating cell surface receptor signaling pathway	24356	1088
TRUE	1.3617e-18	185	286	27	0.0944056	0.145946	GO:0002757	GO:BP	immune response-activating signal transduction	24356	1405
TRUE	2.10742e-18	188	286	27	0.0944056	0.143617	GO:0002768	GO:BP	immune response-regulating cell surface receptor signaling pathway	24356	1416
TRUE	2.43331e-18	189	286	27	0.0944056	0.142857	GO:0002764	GO:BP	immune response-regulating signaling pathway	24356	1412
TRUE	6.38281e-18	259	286	30	0.104895	0.11583	GO:0042110	GO:BP	T cell activation	24356	11587
TRUE	8.99941e-18	558	286	41	0.143357	0.0734767	GO:0048534	GO:BP	hematopoietic or lymphoid organ development	24356	14917
TRUE	9.08023e-18	71	286	19	0.0664336	0.267606	GO:0050852	GO:BP	T cell receptor signaling pathway	24356	15437
TRUE	1.07237e-17	530	286	40	0.13986	0.0754717	GO:0030097	GO:BP	hemopoiesis	24356	7735
TRUE	8.39416e-17	593	286	41	0.143357	0.06914	GO:0002520	GO:BP	immune system development	24356	1178
TRUE	1.60059e-16	221	286	27	0.0944056	0.122172	GO:0002253	GO:BP	activation of immune response	24356	921
TRUE	3.92688e-16	167	286	24	0.0839161	0.143713	GO:0030217	GO:BP	T cell differentiation	24356	7791
TRUE	9.9163e-16	361	286	32	0.111888	0.0886427	GO:0001816	GO:BP	cytokine production	24356	598
TRUE	1.28283e-15	1171	286	55	0.192308	0.0469684	GO:0048584	GO:BP	positive regulation of response to stimulus	24356	14959
TRUE	7.84804e-15	169	286	23	0.0804196	0.136095	GO:0007159	GO:BP	leukocyte cell-cell adhesion	24356	3079
TRUE	2.70585e-14	3561	286	99	0.346154	0.0278012	GO:0048518	GO:BP	positive regulation of biological process	24356	14903
TRUE	5.2922e-14	1593	286	62	0.216783	0.0389203	GO:0007166	GO:BP	cell surface receptor signaling pathway	24356	3086
TRUE	1.24773e-13	312	286	28	0.0979021	0.0897436	GO:0001817	GO:BP	regulation of cytokine production	24356	599
TRUE	1.87735e-13	84	286	17	0.0594406	0.202381	GO:0046631	GO:BP	alpha-beta T cell activation	24356	14309
TRUE	5.18727e-13	12167	286	210	0.734266	0.0172598	GO:0008150	GO:BP	biological_process	24356	3550
TRUE	1.05322e-11	2200	286	70	0.244755	0.0318182	GO:0048583	GO:BP	regulation of response to stimulus	24356	14958
TRUE	1.97345e-11	148	286	19	0.0664336	0.128378	GO:1903037	GO:BP	regulation of leukocyte cell-cell adhesion	24356	26146
TRUE	4.21313e-11	392	286	28	0.0979021	0.0714286	GO:0030155	GO:BP	regulation of cell adhesion	24356	7752
TRUE	8.76945e-11	101	286	16	0.0559441	0.158416	GO:1903039	GO:BP	positive regulation of leukocyte cell-cell adhesion	24356	26148
TRUE	9.9076e-11	184	286	20	0.0699301	0.108696	GO:0001819	GO:BP	positive regulation of cytokine production	24356	601
TRUE	1.80589e-10	145	286	18	0.0629371	0.124138	GO:0046651	GO:BP	lymphocyte proliferation	24356	14328
TRUE	1.80589e-10	145	286	18	0.0629371	0.124138	GO:0032943	GO:BP	mononuclear cell proliferation	24356	9175
TRUE	5.81483e-10	155	286	18	0.0629371	0.116129	GO:0070661	GO:BP	leukocyte proliferation	24356	19069
TRUE	1.31459e-09	237	286	21	0.0734266	0.0886076	GO:0050867	GO:BP	positive regulation of cell activation	24356	15452
TRUE	1.39459e-09	120	286	16	0.0559441	0.133333	GO:0022409	GO:BP	positive regulation of cell-cell adhesion	24356	7619
TRUE	1.69579e-09	3268	286	84	0.293706	0.0257038	GO:0048522	GO:BP	positive regulation of cellular process	24356	14907
TRUE	2.37467e-09	31	286	10	0.034965	0.322581	GO:0050854	GO:BP	regulation of antigen receptor-mediated signaling pathway	24356	15439
TRUE	4.85432e-09	33	286	10	0.034965	0.30303	GO:0045058	GO:BP	T cell selection	24356	13163
TRUE	5.1271e-09	91	286	14	0.048951	0.153846	GO:0050870	GO:BP	positive regulation of T cell activation	24356	15455
TRUE	7.48542e-09	205	286	19	0.0664336	0.0926829	GO:0022407	GO:BP	regulation of cell-cell adhesion	24356	7617
TRUE	9.08826e-09	234	286	20	0.0699301	0.0854701	GO:0002696	GO:BP	positive regulation of leukocyte activation	24356	1350
TRUE	1.08682e-08	356	286	24	0.0839161	0.0674157	GO:0050865	GO:BP	regulation of cell activation	24356	15450
TRUE	1.19447e-08	11166	286	188	0.657343	0.0168368	GO:0009987	GO:BP	cellular process	24356	4294
TRUE	1.41708e-08	11	286	7	0.0244755	0.636364	GO:0043383	GO:BP	negative T cell selection	24356	12336
TRUE	1.62651e-08	64	286	12	0.041958	0.1875	GO:0002706	GO:BP	regulation of lymphocyte mediated immunity	24356	1360
TRUE	1.65159e-08	905	286	38	0.132867	0.041989	GO:0006915	GO:BP	apoptotic process	24356	2874
TRUE	2.87851e-08	67	286	12	0.041958	0.179104	GO:0046632	GO:BP	alpha-beta T cell differentiation	24356	14310
TRUE	2.99937e-08	341	286	23	0.0804196	0.0674487	GO:0002694	GO:BP	regulation of leukocyte activation	24356	1348
TRUE	4.29933e-08	935	286	38	0.132867	0.0406417	GO:0012501	GO:BP	programmed cell death	24356	5138
TRUE	4.49102e-08	227	286	19	0.0664336	0.0837004	GO:0045785	GO:BP	positive regulation of cell adhesion	24356	13571
TRUE	4.52546e-08	87	286	13	0.0454545	0.149425	GO:0002703	GO:BP	regulation of leukocyte mediated immunity	24356	1357
TRUE	5.49982e-08	152	286	16	0.0559441	0.105263	GO:0050863	GO:BP	regulation of T cell activation	24356	15448
TRUE	7.21159e-08	776	286	34	0.118881	0.0438144	GO:0007155	GO:BP	cell adhesion	24356	3075
TRUE	8.56014e-08	781	286	34	0.118881	0.0435339	GO:0022610	GO:BP	biological adhesion	24356	7637
TRUE	1.09638e-07	299	286	21	0.0734266	0.0702341	GO:0051249	GO:BP	regulation of lymphocyte activation	24356	15770
TRUE	1.10842e-07	1012	286	39	0.136364	0.0385375	GO:0008219	GO:BP	cell death	24356	3580
TRUE	1.62223e-07	216	286	18	0.0629371	0.0833333	GO:0051251	GO:BP	positive regulation of lymphocyte activation	24356	15772
TRUE	2.037e-07	410	286	24	0.0839161	0.0585366	GO:0002252	GO:BP	immune effector process	24356	920
TRUE	2.16895e-07	79	286	12	0.041958	0.151899	GO:0002819	GO:BP	regulation of adaptive immune response	24356	1466
TRUE	2.19325e-07	1532	286	49	0.171329	0.0319843	GO:0035556	GO:BP	intracellular signal transduction	24356	10508
TRUE	2.41335e-07	99	286	13	0.0454545	0.131313	GO:0042098	GO:BP	T cell proliferation	24356	11582
TRUE	2.86744e-07	731	286	32	0.111888	0.0437756	GO:0042981	GO:BP	regulation of apoptotic process	24356	12117
TRUE	4.31539e-07	462	286	25	0.0874126	0.0541126	GO:0098609	GO:BP	cell-cell adhesion	24356	22117
TRUE	4.87127e-07	231	286	18	0.0629371	0.0779221	GO:0042113	GO:BP	B cell activation	24356	11588
TRUE	5.7702e-07	106	286	13	0.0454545	0.122642	GO:0050670	GO:BP	regulation of lymphocyte proliferation	24356	15321
TRUE	5.7702e-07	106	286	13	0.0454545	0.122642	GO:0032944	GO:BP	regulation of mononuclear cell proliferation	24356	9176
TRUE	5.81956e-07	752	286	32	0.111888	0.0425532	GO:0043067	GO:BP	regulation of programmed cell death	24356	12178
TRUE	7.84765e-07	10	286	6	0.020979	0.6	GO:0045060	GO:BP	negative thymic T cell selection	24356	13165
TRUE	9.10515e-07	39	286	9	0.0314685	0.230769	GO:0032623	GO:BP	interleukin-2 production	24356	8909
TRUE	9.68036e-07	241	286	18	0.0629371	0.0746888	GO:0002250	GO:BP	adaptive immune response	24356	918
TRUE	1.01004e-06	54	286	10	0.034965	0.185185	GO:0002705	GO:BP	positive regulation of leukocyte mediated immunity	24356	1359
TRUE	1.15711e-06	112	286	13	0.0454545	0.116071	GO:0070663	GO:BP	regulation of leukocyte proliferation	24356	19071
TRUE	1.27359e-06	18	286	7	0.0244755	0.388889	GO:0045061	GO:BP	thymic T cell selection	24356	13166
TRUE	1.29395e-06	113	286	13	0.0454545	0.115044	GO:0050853	GO:BP	B cell receptor signaling pathway	24356	15438
TRUE	1.46714e-06	1951	286	55	0.192308	0.0281907	GO:0048513	GO:BP	animal organ development	24356	14898
TRUE	1.99632e-06	19	286	7	0.0244755	0.368421	GO:0032743	GO:BP	positive regulation of interleukin-2 production	24356	9029
TRUE	4.21929e-06	32	286	8	0.027972	0.25	GO:0032663	GO:BP	regulation of interleukin-2 production	24356	8949
TRUE	4.51512e-06	21	286	7	0.0244755	0.333333	GO:0050856	GO:BP	regulation of T cell receptor signaling pathway	24356	15441
TRUE	4.56948e-06	818	286	32	0.111888	0.0391198	GO:0010941	GO:BP	regulation of cell death	24356	5083
TRUE	4.91521e-06	63	286	10	0.034965	0.15873	GO:0032946	GO:BP	positive regulation of mononuclear cell proliferation	24356	9178
TRUE	4.91521e-06	63	286	10	0.034965	0.15873	GO:0050671	GO:BP	positive regulation of lymphocyte proliferation	24356	15322
TRUE	5.48119e-06	1313	286	42	0.146853	0.0319878	GO:0009605	GO:BP	response to external stimulus	24356	3997
TRUE	6.22506e-06	13	286	6	0.020979	0.461538	GO:0032753	GO:BP	positive regulation of interleukin-4 production	24356	9039
TRUE	7.61956e-06	212	286	16	0.0559441	0.0754717	GO:1903706	GO:BP	regulation of hemopoiesis	24356	26753
TRUE	7.96585e-06	49	286	9	0.0314685	0.183673	GO:0002708	GO:BP	positive regulation of lymphocyte mediated immunity	24356	1362
TRUE	8.15295e-06	184	286	15	0.0524476	0.0815217	GO:0050900	GO:BP	leukocyte migration	24356	15479
TRUE	9.24313e-06	1659	286	48	0.167832	0.0289331	GO:0009966	GO:BP	regulation of signal transduction	24356	4287
TRUE	9.66352e-06	1498	286	45	0.157343	0.0300401	GO:0051239	GO:BP	regulation of multicellular organismal process	24356	15763
TRUE	1.06191e-05	68	286	10	0.034965	0.147059	GO:0070665	GO:BP	positive regulation of leukocyte proliferation	24356	19073
TRUE	1.07274e-05	160	286	14	0.048951	0.0875	GO:1902105	GO:BP	regulation of leukocyte differentiation	24356	25343
TRUE	1.16544e-05	36	286	8	0.027972	0.222222	GO:0001909	GO:BP	leukocyte mediated cytotoxicity	24356	655
TRUE	1.41926e-05	70	286	10	0.034965	0.142857	GO:0002822	GO:BP	regulation of adaptive immune response based on somatic recombination of immune receptors built from immunoglobulin superfamily domains	24356	1469
TRUE	1.47189e-05	37	286	8	0.027972	0.216216	GO:0030888	GO:BP	regulation of B cell proliferation	24356	8078
TRUE	1.51561e-05	1360	286	42	0.146853	0.0308824	GO:0010628	GO:BP	positive regulation of gene expression	24356	4794
TRUE	1.54236e-05	510	286	24	0.0839161	0.0470588	GO:1902533	GO:BP	positive regulation of intracellular signal transduction	24356	25709
TRUE	1.55558e-05	3514	286	78	0.272727	0.0221969	GO:0060255	GO:BP	regulation of macromolecule metabolic process	24356	17102
TRUE	1.61038e-05	2689	286	65	0.227273	0.0241726	GO:0010468	GO:BP	regulation of gene expression	24356	4670
TRUE	1.64919e-05	53	286	9	0.0314685	0.169811	GO:0042100	GO:BP	B cell proliferation	24356	11583
TRUE	1.78007e-05	15	286	6	0.020979	0.4	GO:0036037	GO:BP	CD8-positive; alpha-beta T cell activation	24356	10873
TRUE	1.79575e-05	195	286	15	0.0524476	0.0769231	GO:0002449	GO:BP	lymphocyte mediated immunity	24356	1108
TRUE	1.94409e-05	3207	286	73	0.255245	0.0227627	GO:0048856	GO:BP	anatomical structure development	24356	15211
TRUE	2.15147e-05	228	286	16	0.0559441	0.0701754	GO:0002443	GO:BP	leukocyte mediated immunity	24356	1102
TRUE	2.16899e-05	169	286	14	0.048951	0.0828402	GO:0002697	GO:BP	regulation of immune effector process	24356	1351
TRUE	2.31817e-05	55	286	9	0.0314685	0.163636	GO:0033077	GO:BP	T cell differentiation in thymus	24356	9273
TRUE	2.33539e-05	829	286	31	0.108392	0.0373945	GO:0009967	GO:BP	positive regulation of signal transduction	24356	4288
TRUE	2.42897e-05	26	286	7	0.0244755	0.269231	GO:0001910	GO:BP	regulation of leukocyte mediated cytotoxicity	24356	656
TRUE	2.82009e-05	16	286	6	0.020979	0.375	GO:0050857	GO:BP	positive regulation of antigen receptor-mediated signaling pathway	24356	15442
TRUE	2.84379e-05	40	286	8	0.027972	0.2	GO:0042102	GO:BP	positive regulation of T cell proliferation	24356	11584
TRUE	3.51269e-05	122	286	12	0.041958	0.0983607	GO:0002440	GO:BP	production of molecular mediator of immune response	24356	1099
TRUE	4.23769e-05	100	286	11	0.0384615	0.11	GO:0002699	GO:BP	positive regulation of immune effector process	24356	1353
TRUE	4.31544e-05	17	286	6	0.020979	0.352941	GO:0046633	GO:BP	alpha-beta T cell proliferation	24356	14311
TRUE	4.31544e-05	17	286	6	0.020979	0.352941	GO:0032673	GO:BP	regulation of interleukin-4 production	24356	8959
TRUE	4.59664e-05	2272	286	57	0.199301	0.025088	GO:0030154	GO:BP	cell differentiation	24356	7751
TRUE	4.91077e-05	3475	286	76	0.265734	0.0218705	GO:0032502	GO:BP	developmental process	24356	8845
TRUE	5.31276e-05	80	286	10	0.034965	0.125	GO:0030183	GO:BP	B cell differentiation	24356	7766
TRUE	5.5921e-05	29	286	7	0.0244755	0.241379	GO:0002709	GO:BP	regulation of T cell mediated immunity	24356	1363
TRUE	5.70369e-05	768	286	29	0.101399	0.0377604	GO:0051240	GO:BP	positive regulation of multicellular organismal process	24356	15764
TRUE	5.78502e-05	103	286	11	0.0384615	0.106796	GO:0045619	GO:BP	regulation of lymphocyte differentiation	24356	13411
TRUE	6.78657e-05	2118	286	54	0.188811	0.0254958	GO:0009893	GO:BP	positive regulation of metabolic process	24356	4234
TRUE	7.22111e-05	30	286	7	0.0244755	0.233333	GO:0031341	GO:BP	regulation of cell killing	24356	8310
TRUE	7.60919e-05	83	286	10	0.034965	0.120482	GO:0014065	GO:BP	phosphatidylinositol 3-kinase signaling	24356	5203
TRUE	7.64227e-05	922	286	32	0.111888	0.0347072	GO:0010647	GO:BP	positive regulation of cell communication	24356	4813
TRUE	8.09024e-05	10	286	5	0.0174825	0.5	GO:0046641	GO:BP	positive regulation of alpha-beta T cell proliferation	24356	14319
TRUE	8.45266e-05	1955	286	51	0.178322	0.026087	GO:0010604	GO:BP	positive regulation of macromolecule metabolic process	24356	4771
TRUE	8.65031e-05	927	286	32	0.111888	0.03452	GO:0023056	GO:BP	positive regulation of signaling	24356	7687
TRUE	9.21892e-05	1902	286	50	0.174825	0.0262881	GO:0010646	GO:BP	regulation of cell communication	24356	4812
TRUE	0.000100261	2324	286	57	0.199301	0.0245267	GO:0048869	GO:BP	cellular developmental process	24356	15223
TRUE	0.000104455	3805	286	80	0.27972	0.021025	GO:0019222	GO:BP	regulation of metabolic process	24356	6508
TRUE	0.000108293	47	286	8	0.027972	0.170213	GO:0032609	GO:BP	interferon-gamma production	24356	8895
TRUE	0.000108293	47	286	8	0.027972	0.170213	GO:0002821	GO:BP	positive regulation of adaptive immune response	24356	1468
TRUE	0.000117742	1917	286	50	0.174825	0.0260824	GO:0023051	GO:BP	regulation of signaling	24356	7682
TRUE	0.00012664	845	286	30	0.104895	0.035503	GO:0016477	GO:BP	cell migration	24356	5846
TRUE	0.000146897	11	286	5	0.0174825	0.454545	GO:0031295	GO:BP	T cell costimulation	24356	8286
TRUE	0.000146897	11	286	5	0.0174825	0.454545	GO:0043374	GO:BP	CD8-positive; alpha-beta T cell activation	24356	12327
TRUE	0.000146897	11	286	5	0.0174825	0.454545	GO:0031294	GO:BP	lymphocyte costimulation	24356	8285
TRUE	0.000159763	198	286	14	0.048951	0.0707071	GO:0018108	GO:BP	peptidyl-tyrosine phosphorylation	24356	6032
TRUE	0.000181881	21	286	6	0.020979	0.285714	GO:0001912	GO:BP	positive regulation of leukocyte mediated cytotoxicity	24356	658
TRUE	0.00019249	201	286	14	0.048951	0.0696517	GO:0018212	GO:BP	peptidyl-tyrosine modification	24356	6123
TRUE	0.000217215	2880	286	65	0.227273	0.0225694	GO:0007275	GO:BP	multicellular organism development	24356	3186
TRUE	0.000226591	173	286	13	0.0454545	0.0751445	GO:0032103	GO:BP	positive regulation of response to external stimulus	24356	8581
TRUE	0.00022684	35	286	7	0.0244755	0.2	GO:0046635	GO:BP	positive regulation of alpha-beta T cell activation	24356	14313
TRUE	0.000231682	1070	286	34	0.118881	0.0317757	GO:0006468	GO:BP	protein phosphorylation	24356	2465
TRUE	0.000246321	52	286	8	0.027972	0.153846	GO:0001906	GO:BP	cell killing	24356	653
TRUE	0.000246321	52	286	8	0.027972	0.153846	GO:0002456	GO:BP	T cell mediated immunity	24356	1115
TRUE	0.000247628	22	286	6	0.020979	0.272727	GO:0032633	GO:BP	interleukin-4 production	24356	8919
TRUE	0.000247628	22	286	6	0.020979	0.272727	GO:0043368	GO:BP	positive T cell selection	24356	12321
TRUE	0.000258765	6023	286	110	0.384615	0.0182633	GO:0043170	GO:BP	macromolecule metabolic process	24356	12238
TRUE	0.000284705	3963	286	81	0.283217	0.0204391	GO:0032501	GO:BP	multicellular organismal process	24356	8844
TRUE	0.00033164	74	286	9	0.0314685	0.121622	GO:0002377	GO:BP	immunoglobulin production	24356	1043
TRUE	0.000370764	212	286	14	0.048951	0.0660377	GO:0002460	GO:BP	adaptive immune response based on somatic recombination of immune receptors built from immunoglobulin superfamily domains	24356	1119
TRUE	0.000375345	98	286	10	0.034965	0.102041	GO:0031349	GO:BP	positive regulation of defense response	24356	8318
TRUE	0.000423688	894	286	30	0.104895	0.033557	GO:1902531	GO:BP	regulation of intracellular signal transduction	24356	25707
TRUE	0.000425668	3459	286	73	0.255245	0.0211044	GO:0010467	GO:BP	gene expression	24356	4669
TRUE	0.000437964	24	286	6	0.020979	0.25	GO:0034113	GO:BP	heterotypic cell-cell adhesion	24356	9722
TRUE	0.000518827	616	286	24	0.0839161	0.038961	GO:0051707	GO:BP	response to other organism	24356	16122
TRUE	0.000525241	78	286	9	0.0314685	0.115385	GO:0042129	GO:BP	regulation of T cell proliferation	24356	11600
TRUE	0.000549966	618	286	24	0.0839161	0.038835	GO:0043207	GO:BP	response to external biotic stimulus	24356	12249
TRUE	0.000570606	25	286	6	0.020979	0.24	GO:0031343	GO:BP	positive regulation of cell killing	24356	8312
TRUE	0.000583941	666	286	25	0.0874126	0.0375375	GO:0007186	GO:BP	G protein-coupled receptor signaling pathway	24356	3104
TRUE	0.000598123	40	286	7	0.0244755	0.175	GO:0032649	GO:BP	regulation of interferon-gamma production	24356	8935
TRUE	0.000657549	104	286	10	0.034965	0.0961538	GO:0048015	GO:BP	phosphatidylinositol-mediated signaling	24356	14556
TRUE	0.000661774	2712	286	61	0.213287	0.0224926	GO:0048731	GO:BP	system development	24356	15094
TRUE	0.000734501	26	286	6	0.020979	0.230769	GO:0032729	GO:BP	positive regulation of interferon-gamma production	24356	9015
TRUE	0.000734501	26	286	6	0.020979	0.230769	GO:0030890	GO:BP	positive regulation of B cell proliferation	24356	8080
TRUE	0.000772149	60	286	8	0.027972	0.133333	GO:0014066	GO:BP	regulation of phosphatidylinositol 3-kinase signaling	24356	5204
TRUE	0.0007861	106	286	10	0.034965	0.0943396	GO:0048017	GO:BP	inositol lipid-mediated signaling	24356	14558
TRUE	0.000866057	925	286	30	0.104895	0.0324324	GO:0051674	GO:BP	localization of cell	24356	16096
TRUE	0.000866057	925	286	30	0.104895	0.0324324	GO:0048870	GO:BP	cell motility	24356	15224
TRUE	0.000893274	635	286	24	0.0839161	0.0377953	GO:0009607	GO:BP	response to biotic stimulus	24356	3999
TRUE	0.000918692	15	286	5	0.0174825	0.333333	GO:0046640	GO:BP	regulation of alpha-beta T cell proliferation	24356	14318
TRUE	0.00138465	45	286	7	0.0244755	0.155556	GO:0014068	GO:BP	positive regulation of phosphatidylinositol 3-kinase signaling	24356	5206
TRUE	0.00138465	45	286	7	0.0244755	0.155556	GO:0002824	GO:BP	positive regulation of adaptive immune response based on somatic recombination of immune receptors built from immunoglobulin superfamily domains	24356	1471
TRUE	0.00141404	699	286	25	0.0874126	0.0357654	GO:0006952	GO:BP	defense response	24356	2904
TRUE	0.00183339	67	286	8	0.027972	0.119403	GO:0032675	GO:BP	regulation of interleukin-6 production	24356	8961
TRUE	0.00186538	1282	286	36	0.125874	0.0280811	GO:0016310	GO:BP	phosphorylation	24356	5806
TRUE	0.00254647	18	286	5	0.0174825	0.277778	GO:0045577	GO:BP	regulation of B cell differentiation	24356	13369
TRUE	0.00332642	51	286	7	0.0244755	0.137255	GO:0046634	GO:BP	regulation of alpha-beta T cell activation	24356	14312
TRUE	0.0033991	1042	286	31	0.108392	0.0297505	GO:0040011	GO:BP	locomotion	24356	11507
TRUE	0.0034994	9	286	4	0.013986	0.444444	GO:0050862	GO:BP	positive regulation of T cell receptor signaling pathway	24356	15447
TRUE	0.00355549	73	286	8	0.027972	0.109589	GO:0032635	GO:BP	interleukin-6 production	24356	8921
TRUE	0.00365904	155	286	11	0.0384615	0.0709677	GO:0050864	GO:BP	regulation of B cell activation	24356	15449
TRUE	0.00402172	99	286	9	0.0314685	0.0909091	GO:0002685	GO:BP	regulation of leukocyte migration	24356	1339
TRUE	0.00416487	419	286	18	0.0629371	0.0429594	GO:0098542	GO:BP	defense response to other organism	24356	22106
TRUE	0.00493778	54	286	7	0.0244755	0.12963	GO:0051668	GO:BP	localization within membrane	24356	16092
TRUE	0.0054331	229	286	13	0.0454545	0.0567686	GO:0032535	GO:BP	regulation of cellular component size	24356	8867
TRUE	0.00563044	36	286	6	0.020979	0.166667	GO:0033627	GO:BP	cell adhesion mediated by integrin	24356	9610
TRUE	0.00629394	1074	286	31	0.108392	0.0288641	GO:0008283	GO:BP	cell population proliferation	24356	3587
TRUE	0.00721052	135	286	10	0.034965	0.0740741	GO:0002366	GO:BP	leukocyte activation involved in immune response	24356	1034
TRUE	0.00753095	22	286	5	0.0174825	0.227273	GO:0002711	GO:BP	positive regulation of T cell mediated immunity	24356	1365
TRUE	0.0082247	137	286	10	0.034965	0.0729927	GO:0002263	GO:BP	cell activation involved in immune response	24356	931
TRUE	0.00841791	1486	286	38	0.132867	0.025572	GO:0032879	GO:BP	regulation of localization	24356	9122
TRUE	0.0087299	442	286	18	0.0629371	0.040724	GO:0030036	GO:BP	actin cytoskeleton organization	24356	7717
TRUE	0.00899639	11	286	4	0.013986	0.363636	GO:0033630	GO:BP	positive regulation of cell adhesion mediated by integrin	24356	9613
TRUE	0.00899639	11	286	4	0.013986	0.363636	GO:0001914	GO:BP	regulation of T cell mediated cytotoxicity	24356	660
TRUE	0.0101832	447	286	18	0.0629371	0.0402685	GO:0032101	GO:BP	regulation of response to external stimulus	24356	8579
TRUE	0.0102356	492	286	19	0.0664336	0.0386179	GO:0030029	GO:BP	actin filament-based process	24356	7710
TRUE	0.0103152	84	286	8	0.027972	0.0952381	GO:0045580	GO:BP	regulation of T cell differentiation	24356	13372
TRUE	0.0108007	888	286	27	0.0944056	0.0304054	GO:0042127	GO:BP	regulation of cell population proliferation	24356	11598
TRUE	0.0113172	142	286	10	0.034965	0.0704225	GO:0007162	GO:BP	negative regulation of cell adhesion	24356	3082
TRUE	0.0122122	409	286	17	0.0594406	0.0415648	GO:0071345	GO:BP	cellular response to cytokine stimulus	24356	19458
TRUE	0.0124506	1873	286	44	0.153846	0.0234917	GO:0031325	GO:BP	positive regulation of cellular metabolic process	24356	8295
TRUE	0.0133699	12	286	4	0.013986	0.333333	GO:0050858	GO:BP	negative regulation of antigen receptor-mediated signaling pathway	24356	15443
TRUE	0.0146054	88	286	8	0.027972	0.0909091	GO:1902107	GO:BP	positive regulation of leukocyte differentiation	24356	25345
TRUE	0.0146054	88	286	8	0.027972	0.0909091	GO:1903708	GO:BP	positive regulation of hemopoiesis	24356	26755
TRUE	0.0146076	7056	286	117	0.409091	0.0165816	GO:0071704	GO:BP	organic substance metabolic process	24356	19767
TRUE	0.0147618	25	286	5	0.0174825	0.2	GO:0033628	GO:BP	regulation of cell adhesion mediated by integrin	24356	9611
TRUE	0.0159654	117	286	9	0.0314685	0.0769231	GO:0030595	GO:BP	leukocyte chemotaxis	24356	7954
TRUE	0.0164491	43	286	6	0.020979	0.139535	GO:0043367	GO:BP	CD4-positive; alpha-beta T cell differentiation	24356	12320
TRUE	0.0168636	3062	286	62	0.216783	0.0202482	GO:0048519	GO:BP	negative regulation of biological process	24356	14904
TRUE	0.0188999	257	286	13	0.0454545	0.0505837	GO:0031347	GO:BP	regulation of defense response	24356	8316
TRUE	0.0225942	301	286	14	0.048951	0.0465116	GO:0090066	GO:BP	regulation of anatomical structure size	24356	21203
TRUE	0.0246027	5	286	3	0.0104895	0.6	GO:0001771	GO:BP	immunological synapse formation	24356	562
TRUE	0.0256189	190	286	11	0.0384615	0.0578947	GO:0019221	GO:BP	cytokine-mediated signaling pathway	24356	6507
TRUE	0.0265966	480	286	18	0.0629371	0.0375	GO:0008284	GO:BP	positive regulation of cell population proliferation	24356	3588
TRUE	0.0278538	47	286	6	0.020979	0.12766	GO:0002702	GO:BP	positive regulation of production of molecular mediator of immune response	24356	1356
TRUE	0.0279636	1873	286	43	0.15035	0.0229578	GO:0006793	GO:BP	phosphorus metabolic process	24356	2768
TRUE	0.0283183	1216	286	32	0.111888	0.0263158	GO:0006928	GO:BP	movement of cell or subcellular component	24356	2885
TRUE	0.0286908	437	286	17	0.0594406	0.0389016	GO:0034097	GO:BP	response to cytokine	24356	9709
TRUE	0.0309368	127	286	9	0.0314685	0.0708661	GO:0008154	GO:BP	actin polymerization or depolymerization	24356	3553
TRUE	0.032939	128	286	9	0.0314685	0.0703125	GO:0050871	GO:BP	positive regulation of B cell activation	24356	15456
TRUE	0.0385562	1774	286	41	0.143357	0.0231116	GO:0051173	GO:BP	positive regulation of nitrogen compound metabolic process	24356	15708
TRUE	0.0400234	50	286	6	0.020979	0.12	GO:0035710	GO:BP	CD4-positive; alpha-beta T cell activation	24356	10619
TRUE	0.0407985	796	286	24	0.0839161	0.0301508	GO:0044419	GO:BP	biological process involved in interspecies interaction between organisms	24356	12841
TRUE	0.0464236	103	286	8	0.027972	0.0776699	GO:0002285	GO:BP	lymphocyte activation involved in immune response	24356	953
TRUE	0.0464236	103	286	8	0.027972	0.0776699	GO:0030833	GO:BP	regulation of actin filament polymerization	24356	8043
TRUE	0.0472959	203	286	11	0.0384615	0.0541872	GO:0002683	GO:BP	negative regulation of immune system process	24356	1337
TRUE	0.0473675	16	286	4	0.013986	0.25	GO:2000114	GO:BP	regulation of establishment of cell polarity	24356	29349
TRUE	0.0473675	16	286	4	0.013986	0.25	GO:0001913	GO:BP	T cell mediated cytotoxicity	24356	659
TRUE	0.0487771	6	286	3	0.0104895	0.5	GO:0033631	GO:BP	cell-cell adhesion mediated by integrin	24356	9614
TRUE	1.0958e-13	5077	286	120	0.41958	0.023636	GO:0016020	GO:CC	membrane	24356	858
TRUE	1.50765e-11	11	286	8	0.027972	0.727273	GO:0042101	GO:CC	T cell receptor complex	24356	2027
TRUE	1.70682e-10	2697	286	75	0.262238	0.0278087	GO:0071944	GO:CC	cell periphery	24356	3147
TRUE	1.73923e-10	11521	286	195	0.681818	0.0169256	GO:0110165	GO:CC	cellular anatomical entity	24356	3871
TRUE	2.77346e-10	11656	286	196	0.685315	0.0168154	GO:0005575	GO:CC	cellular_component	24356	247
TRUE	5.37801e-10	2585	286	72	0.251748	0.027853	GO:0005886	GO:CC	plasma membrane	24356	522
TRUE	8.32998e-08	104	286	13	0.0454545	0.125	GO:0098802	GO:CC	plasma membrane signaling receptor complex	24356	3647
TRUE	5.35081e-06	4	286	4	0.013986	1	GO:0042105	GO:CC	alpha-beta T cell receptor complex	24356	2028
TRUE	6.10083e-05	23	286	6	0.020979	0.26087	GO:0001772	GO:CC	immunological synapse	24356	197
TRUE	9.95867e-05	325	286	17	0.0594406	0.0523077	GO:0098552	GO:CC	side of membrane	24356	3566
TRUE	0.00016486	228	286	14	0.048951	0.0614035	GO:0009897	GO:CC	external side of plasma membrane	24356	792
TRUE	0.00017929	339	286	17	0.0594406	0.0501475	GO:0098797	GO:CC	plasma membrane protein complex	24356	3643
TRUE	0.000580388	218	286	13	0.0454545	0.059633	GO:0043235	GO:CC	receptor complex	24356	2145
TRUE	0.000630449	456	286	19	0.0664336	0.0416667	GO:0009986	GO:CC	cell surface	24356	799
TRUE	0.0087201	134	286	9	0.0314685	0.0671642	GO:0045121	GO:CC	membrane raft	24356	2447
TRUE	0.00924824	135	286	9	0.0314685	0.0666667	GO:0098857	GO:CC	membrane microdomain	24356	3673
TRUE	0.028077	2609	286	52	0.181818	0.019931	GO:0016021	GO:CC	integral component of membrane	24356	859
TRUE	0.0394855	2	286	2	0.00699301	1	GO:0034669	GO:CC	integrin alpha4-beta7 complex	24356	1758
TRUE	2.36434e-14	798	286	43	0.15035	0.0538847	GO:0038023	GO:MF	signaling receptor activity	24356	6533
TRUE	2.36434e-14	798	286	43	0.15035	0.0538847	GO:0060089	GO:MF	molecular transducer activity	24356	9628
TRUE	2.57097e-11	728	286	37	0.129371	0.0508242	GO:0004888	GO:MF	transmembrane signaling receptor activity	24356	1447
TRUE	2.08426e-09	12467	286	203	0.70979	0.016283	GO:0003674	GO:MF	molecular_function	24356	406
TRUE	4.75297e-06	5902	286	112	0.391608	0.0189766	GO:0005515	GO:MF	protein binding	24356	1891
TRUE	3.63282e-05	9394	286	154	0.538462	0.0163934	GO:0005488	GO:MF	binding	24356	1874
TRUE	0.000221216	460	286	20	0.0699301	0.0434783	GO:0004930	GO:MF	G protein-coupled receptor activity	24356	1481
TRUE	0.000374931	46	286	7	0.0244755	0.152174	GO:0017124	GO:MF	SH3 domain binding	24356	4007
TRUE	0.00228098	360	286	16	0.0559441	0.0444444	GO:0019901	GO:MF	protein kinase binding	24356	4639
TRUE	0.00321475	413	286	17	0.0594406	0.0411622	GO:0019900	GO:MF	kinase binding	24356	4638
TRUE	0.00736252	29	286	5	0.0174825	0.172414	GO:0042169	GO:MF	SH2 domain binding	24356	6640
TRUE	0.0108425	501	286	18	0.0629371	0.0359281	GO:0004672	GO:MF	protein kinase activity	24356	1262
TRUE	0.0115448	104	286	8	0.027972	0.0769231	GO:0004713	GO:MF	protein tyrosine kinase activity	24356	1294
TRUE	0.0279674	351	286	14	0.048951	0.039886	GO:0019904	GO:MF	protein domain specific binding	24356	4642
TRUE	0.0281764	20	286	4	0.013986	0.2	GO:0005164	GO:MF	tumor necrosis factor receptor binding	24356	1675
TRUE	0.0349295	63	286	6	0.020979	0.0952381	GO:0004896	GO:MF	cytokine receptor activity	24356	1452
TRUE	0.0462761	9	286	3	0.0104895	0.333333	GO:0042287	GO:MF	MHC protein binding	24356	6653
TRUE	0.0497861	2	286	2	0.00699301	1	GO:0042608	GO:MF	T cell receptor binding	24356	6696
TRUE	5.98879e-09	194	286	17	0.0594406	0.0876289	KEGG:04060	KEGG	Cytokine-cytokine receptor interaction	24356	233
TRUE	2.80512e-08	112	286	13	0.0454545	0.116071	KEGG:04514	KEGG	Cell adhesion molecules	24356	294
TRUE	3.09779e-06	4790	286	94	0.328671	0.0196242	KEGG:00000	KEGG	KEGG root term	24356	1
TRUE	6.75833e-06	36	286	7	0.0244755	0.194444	KEGG:04672	KEGG	Intestinal immune network for IgA production	24356	322
TRUE	0.0151497	188	286	9	0.0314685	0.0478723	KEGG:04810	KEGG	Regulation of actin cytoskeleton	24356	343
TRUE	0.0191199	56	286	5	0.0174825	0.0892857	KEGG:04370	KEGG	VEGF signaling pathway	24356	286
TRUE	5.00436e-22	1067	286	60	0.20979	0.0562324	REAC:R-GGA-168256	REAC	Immune System	24356	618
TRUE	5.18343e-09	5310	286	112	0.391608	0.0210923	REAC:0000000	REAC	REACTOME root term	24356	1574
TRUE	5.20605e-09	407	286	25	0.0874126	0.0614251	REAC:R-GGA-1280218	REAC	Adaptive Immune System	24356	75
TRUE	3.81101e-08	23	286	8	0.027972	0.347826	REAC:R-GGA-451927	REAC	Interleukin-2 family signaling	24356	658
TRUE	3.88813e-08	600	286	29	0.101399	0.0483333	REAC:R-GGA-168249	REAC	Innate Immune System	24356	629
TRUE	8.10561e-08	126	286	14	0.048951	0.111111	REAC:R-GGA-449147	REAC	Signaling by Interleukins	24356	1264
TRUE	1.38183e-07	1180	286	41	0.143357	0.0347458	REAC:R-GGA-162582	REAC	Signal Transduction	24356	1245
TRUE	6.13117e-07	261	286	18	0.0629371	0.0689655	REAC:R-GGA-1280215	REAC	Cytokine Signaling in Immune system	24356	310
TRUE	1.63988e-05	19	286	6	0.020979	0.315789	REAC:R-GGA-202403	REAC	TCR signaling	24356	1356
TRUE	7.09643e-05	13	286	5	0.0174825	0.384615	REAC:R-GGA-912526	REAC	Interleukin receptor SHC signaling	24356	649
TRUE	0.000100881	25	286	6	0.020979	0.24	REAC:R-GGA-983705	REAC	Signaling by the B Cell Receptor (BCR)	24356	1287
TRUE	0.000208804	44	286	7	0.0244755	0.159091	REAC:R-GGA-2454202	REAC	Fc epsilon receptor (FCERI) signaling	24356	463
TRUE	0.000383319	92	286	9	0.0314685	0.0978261	REAC:R-GGA-198933	REAC	Immunoregulatory interactions between a Lymphoid and a non-Lymphoid cell	24356	619
TRUE	0.000618678	9	286	4	0.013986	0.444444	REAC:R-GGA-983695	REAC	Antigen activates B Cell Receptor (BCR) leading to generation of second messengers	24356	103
TRUE	0.00103879	21	286	5	0.0174825	0.238095	REAC:R-GGA-512988	REAC	Interleukin-3; Interleukin-5 and GM-CSF signaling	24356	664
TRUE	0.00126467	57	286	7	0.0244755	0.122807	REAC:R-GGA-4420097	REAC	VEGFA-VEGFR2 Pathway	24356	1509
TRUE	0.00223766	62	286	7	0.0244755	0.112903	REAC:R-GGA-194138	REAC	Signaling by VEGF	24356	1285
TRUE	0.00628835	49	286	6	0.020979	0.122449	REAC:R-GGA-202733	REAC	Cell surface interactions at the vascular wall	24356	241
TRUE	0.00837437	16	286	4	0.013986	0.25	REAC:R-GGA-202424	REAC	Downstream TCR signaling	24356	377
TRUE	0.0108501	17	286	4	0.013986	0.235294	REAC:R-GGA-2871809	REAC	FCERI mediated Ca+2 mobilization	24356	438
TRUE	0.0111614	419	286	16	0.0559441	0.0381862	REAC:R-GGA-372790	REAC	Signaling by GPCR	24356	1260
TRUE	0.0190818	37	286	5	0.0174825	0.135135	REAC:R-GGA-1660499	REAC	Synthesis of PIPs at the plasma membrane	24356	1333
TRUE	0.0272417	405	286	15	0.0524476	0.037037	REAC:R-GGA-388396	REAC	GPCR downstream signalling	24356	519
TRUE	0.0309803	276	286	12	0.041958	0.0434783	REAC:R-GGA-194315	REAC	Signaling by Rho GTPases	24356	1280
TRUE	0.0489003	380	286	14	0.048951	0.0368421	REAC:R-GGA-109582	REAC	Hemostasis	24356	589

## Sheet: chicken_ileum_H5N2_3dpi_downreg
significant	p_value	term_size	query_size	intersection_size	precision	recall	term_id	source	term_name	effective_domain_size	source_order
TRUE	0.0156042	7	20	2	0.1	0.285714	GO:0050802	GO:BP	circadian sleep/wake cycle; sleep	24356	15397
TRUE	0.0267236	9	20	2	0.1	0.222222	GO:0022410	GO:BP	circadian sleep/wake cycle process	24356	7620
TRUE	0.0267236	9	20	2	0.1	0.222222	GO:0030431	GO:BP	sleep	24356	7871
TRUE	0.0333881	10	20	2	0.1	0.2	GO:0042745	GO:BP	circadian sleep/wake cycle	24356	11974

## Sheet: duck_lung_H5N1_1dpi_upreg
significant	p_value	term_size	query_size	intersection_size	precision	recall	term_id	source	term_name	effective_domain_size	source_order
TRUE	4.73223e-47	11193	804	553	0.687811	0.0494059	GO:0008150	GO:BP	biological_process	25952	3550
TRUE	1.09093e-41	10251	804	512	0.636816	0.0499463	GO:0009987	GO:BP	cellular process	25952	4294
TRUE	3.14449e-34	1000	804	119	0.14801	0.119	GO:0002376	GO:BP	immune system process	25952	1042
TRUE	8.78654e-34	4426	804	284	0.353234	0.0641663	GO:0050896	GO:BP	response to stimulus	25952	15476
TRUE	3.43371e-32	6590	804	364	0.452736	0.0552352	GO:0065007	GO:BP	biological regulation	25952	18687
TRUE	3.11707e-28	427	804	71	0.0883085	0.166276	GO:0009607	GO:BP	response to biotic stimulus	25952	3999
TRUE	9.0909e-28	409	804	69	0.0858209	0.168704	GO:0051707	GO:BP	response to other organism	25952	16122
TRUE	1.06212e-27	410	804	69	0.0858209	0.168293	GO:0043207	GO:BP	response to external biotic stimulus	25952	12249
TRUE	1.23601e-27	6201	804	338	0.420398	0.0545073	GO:0050789	GO:BP	regulation of biological process	25952	15387
TRUE	1.70409e-26	494	804	74	0.0920398	0.149798	GO:0006955	GO:BP	immune response	25952	2907
TRUE	1.82565e-26	998	804	107	0.133085	0.107214	GO:0009605	GO:BP	response to external stimulus	25952	3997
TRUE	1.88173e-23	5914	804	316	0.393035	0.0534325	GO:0050794	GO:BP	regulation of cellular process	25952	15391
TRUE	1.94522e-23	494	804	70	0.0870647	0.1417	GO:0006952	GO:BP	defense response	25952	2904
TRUE	6.3886e-23	262	804	51	0.0634328	0.194656	GO:0098542	GO:BP	defense response to other organism	25952	22106
TRUE	1.88161e-22	1549	804	130	0.161692	0.0839251	GO:0006950	GO:BP	response to stress	25952	2903
TRUE	5.9923e-22	3853	804	232	0.288557	0.0602128	GO:0051716	GO:BP	cellular response to stimulus	25952	16130
TRUE	6.52793e-22	538	804	71	0.0883085	0.13197	GO:0044419	GO:BP	biological process involved in interspecies interaction between organisms	25952	12841
TRUE	1.21103e-21	1385	804	120	0.149254	0.0866426	GO:0070887	GO:BP	cellular response to chemical stimulus	25952	19192
TRUE	2.50954e-21	112	804	34	0.0422886	0.303571	GO:0009615	GO:BP	response to virus	25952	4006
TRUE	1.05076e-20	256	804	48	0.0597015	0.1875	GO:0002252	GO:BP	immune effector process	25952	920
TRUE	3.74654e-19	80	804	28	0.0348259	0.35	GO:0051607	GO:BP	defense response to virus	25952	16035
TRUE	3.74654e-19	80	804	28	0.0348259	0.35	GO:0140546	GO:BP	defense response to symbiont	25952	23224
TRUE	6.29356e-18	1888	804	137	0.170398	0.0725636	GO:0042221	GO:BP	response to chemical	25952	11670
TRUE	3.01483e-17	6850	804	331	0.411692	0.0483212	GO:0008152	GO:BP	metabolic process	25952	3551
TRUE	3.80455e-17	3360	804	199	0.247512	0.0592262	GO:0007154	GO:BP	cell communication	25952	3074
TRUE	5.66654e-17	6369	804	313	0.389303	0.0491443	GO:0071704	GO:BP	organic substance metabolic process	25952	19767
TRUE	9.16172e-17	5372	804	276	0.343284	0.0513775	GO:0043170	GO:BP	macromolecule metabolic process	25952	12238
TRUE	1.08903e-16	2908	804	179	0.222637	0.0615543	GO:0048518	GO:BP	positive regulation of biological process	25952	14903
TRUE	1.26333e-16	3322	804	196	0.243781	0.0590006	GO:0023052	GO:BP	signaling	25952	7683
TRUE	1.48289e-16	520	804	62	0.0771144	0.119231	GO:0002682	GO:BP	regulation of immune system process	25952	1336
TRUE	2.10981e-16	1295	804	105	0.130597	0.0810811	GO:0010033	GO:BP	response to organic substance	25952	4328
TRUE	5.26437e-16	1096	804	94	0.116915	0.0857664	GO:0071310	GO:BP	cellular response to organic substance	25952	19425
TRUE	6.80115e-16	1752	804	126	0.156716	0.0719178	GO:0048583	GO:BP	regulation of response to stimulus	25952	14958
TRUE	7.12334e-16	3081	804	184	0.228856	0.0597209	GO:0007165	GO:BP	signal transduction	25952	3085
TRUE	7.33603e-16	5641	804	283	0.35199	0.0501684	GO:0006807	GO:BP	nitrogen compound metabolic process	25952	2782
TRUE	2.51271e-15	368	804	50	0.0621891	0.13587	GO:0034097	GO:BP	response to cytokine	25952	9709
TRUE	2.95709e-15	6027	804	295	0.366915	0.0489464	GO:0044238	GO:BP	primary metabolic process	25952	12741
TRUE	3.96363e-15	3778	804	210	0.261194	0.055585	GO:1901564	GO:BP	organonitrogen compound metabolic process	25952	24840
TRUE	2.06539e-14	3256	804	187	0.232587	0.0574324	GO:0019538	GO:BP	protein metabolic process	25952	6803
TRUE	2.63877e-14	3239	804	186	0.231343	0.0574251	GO:0019222	GO:BP	regulation of metabolic process	25952	6508
TRUE	3.66704e-14	3004	804	176	0.218905	0.0585885	GO:0060255	GO:BP	regulation of macromolecule metabolic process	25952	17102
TRUE	6.01506e-14	244	804	39	0.0485075	0.159836	GO:0050776	GO:BP	regulation of immune response	25952	15379
TRUE	8.69571e-14	1286	804	99	0.123134	0.0769829	GO:0007166	GO:BP	cell surface receptor signaling pathway	25952	3086
TRUE	1.28298e-13	345	804	46	0.0572139	0.133333	GO:0071345	GO:BP	cellular response to cytokine stimulus	25952	19458
TRUE	3.9026e-13	3376	804	188	0.233831	0.0556872	GO:0051179	GO:BP	localization	25952	15714
TRUE	1.19374e-12	4502	804	230	0.28607	0.0510884	GO:0044260	GO:BP	cellular macromolecule metabolic process	25952	12755
TRUE	1.31661e-12	862	804	75	0.0932836	0.087007	GO:0008219	GO:BP	cell death	25952	3580
TRUE	1.92502e-12	2664	804	157	0.195274	0.0589339	GO:0048522	GO:BP	positive regulation of cellular process	25952	14907
TRUE	2.46197e-12	170	804	31	0.0385572	0.182353	GO:0019221	GO:BP	cytokine-mediated signaling pathway	25952	6507
TRUE	2.83836e-12	6014	804	284	0.353234	0.0472231	GO:0044237	GO:BP	cellular metabolic process	25952	12740
TRUE	3.11084e-11	800	804	69	0.0858209	0.08625	GO:0012501	GO:BP	programmed cell death	25952	5138
TRUE	4.89045e-11	2840	804	160	0.199005	0.056338	GO:0080090	GO:BP	regulation of primary metabolic process	25952	20968
TRUE	4.92279e-11	904	804	74	0.0920398	0.0818584	GO:0048584	GO:BP	positive regulation of response to stimulus	25952	14959
TRUE	7.60544e-11	167	804	29	0.0360697	0.173653	GO:0045087	GO:BP	innate immune response	25952	13177
TRUE	1.09197e-10	2768	804	156	0.19403	0.0563584	GO:0051171	GO:BP	regulation of nitrogen compound metabolic process	25952	15706
TRUE	1.35409e-10	2949	804	163	0.202736	0.055273	GO:0031323	GO:BP	regulation of cellular metabolic process	25952	8293
TRUE	2.14861e-10	775	804	66	0.0820896	0.0851613	GO:0006915	GO:BP	apoptotic process	25952	2874
TRUE	3.02054e-10	329	804	40	0.0497512	0.121581	GO:0002684	GO:BP	positive regulation of immune system process	25952	1338
TRUE	5.51923e-10	110	804	23	0.028607	0.209091	GO:0002831	GO:BP	regulation of response to biotic stimulus	25952	1478
TRUE	6.05014e-10	2579	804	146	0.181592	0.0566111	GO:0048519	GO:BP	negative regulation of biological process	25952	14904
TRUE	9.33723e-10	558	804	53	0.0659204	0.0949821	GO:0080134	GO:BP	regulation of response to stress	25952	20987
TRUE	1.75011e-09	1778	804	111	0.13806	0.0624297	GO:0009893	GO:BP	positive regulation of metabolic process	25952	4234
TRUE	2.11937e-09	1646	804	105	0.130597	0.063791	GO:0010604	GO:BP	positive regulation of macromolecule metabolic process	25952	4771
TRUE	2.63941e-09	2214	804	129	0.160448	0.0582656	GO:0006464	GO:BP	cellular protein modification process	25952	2462
TRUE	2.63941e-09	2214	804	129	0.160448	0.0582656	GO:0036211	GO:BP	protein modification process	25952	10982
TRUE	3.5478e-09	371	804	41	0.050995	0.110512	GO:0032101	GO:BP	regulation of response to external stimulus	25952	8579
TRUE	4.84434e-09	2800	804	152	0.189055	0.0542857	GO:0044267	GO:BP	cellular protein metabolic process	25952	12759
TRUE	5.10228e-09	2332	804	133	0.165423	0.0570326	GO:0043412	GO:BP	macromolecule modification	25952	12355
TRUE	8.01835e-09	2347	804	133	0.165423	0.0566681	GO:0048523	GO:BP	negative regulation of cellular process	25952	14908
TRUE	8.76094e-09	214	804	30	0.0373134	0.140187	GO:0031347	GO:BP	regulation of defense response	25952	8316
TRUE	8.91852e-09	187	804	28	0.0348259	0.149733	GO:0050778	GO:BP	positive regulation of immune response	25952	15381
TRUE	1.21128e-08	2239	804	128	0.159204	0.0571684	GO:0010468	GO:BP	regulation of gene expression	25952	4670
TRUE	1.7155e-08	3386	804	173	0.215174	0.0510927	GO:0032501	GO:BP	multicellular organismal process	25952	8844
TRUE	1.94188e-08	193	804	28	0.0348259	0.145078	GO:0009617	GO:BP	response to bacterium	25952	4008
TRUE	2.408e-08	683	804	57	0.0708955	0.0834553	GO:0010941	GO:BP	regulation of cell death	25952	5083
TRUE	3.10865e-08	397	804	41	0.050995	0.103275	GO:0001775	GO:BP	cell activation	25952	565
TRUE	3.24511e-08	1561	804	98	0.121891	0.0627803	GO:0010646	GO:BP	regulation of cell communication	25952	4812
TRUE	4.27301e-08	257	804	32	0.039801	0.124514	GO:0001817	GO:BP	regulation of cytokine production	25952	599
TRUE	4.47885e-08	1570	804	98	0.121891	0.0624204	GO:0023051	GO:BP	regulation of signaling	25952	7682
TRUE	4.95136e-08	1214	804	82	0.10199	0.0675453	GO:0051239	GO:BP	regulation of multicellular organismal process	25952	15763
TRUE	5.59292e-08	640	804	54	0.0671642	0.084375	GO:0007155	GO:BP	cell adhesion	25952	3075
TRUE	7.06835e-08	644	804	54	0.0671642	0.0838509	GO:0022610	GO:BP	biological adhesion	25952	7637
TRUE	9.66668e-08	1364	804	88	0.109453	0.0645161	GO:0009966	GO:BP	regulation of signal transduction	25952	4287
TRUE	1.3806e-07	1766	804	105	0.130597	0.0594564	GO:0006793	GO:BP	phosphorus metabolic process	25952	2768
TRUE	1.48054e-07	130	804	22	0.0273632	0.169231	GO:0002697	GO:BP	regulation of immune effector process	25952	1351
TRUE	1.71026e-07	1749	804	104	0.129353	0.0594626	GO:0006796	GO:BP	phosphate-containing compound metabolic process	25952	2771
TRUE	1.98439e-07	304	804	34	0.0422886	0.111842	GO:0001816	GO:BP	cytokine production	25952	598
TRUE	2.72707e-07	629	804	52	0.0646766	0.0826709	GO:0043067	GO:BP	regulation of programmed cell death	25952	12178
TRUE	3.60007e-07	1242	804	81	0.100746	0.0652174	GO:0051246	GO:BP	regulation of protein metabolic process	25952	15767
TRUE	4.49811e-07	2642	804	139	0.172886	0.0526117	GO:0048856	GO:BP	anatomical structure development	25952	15211
TRUE	6.16637e-07	103	804	19	0.0236318	0.184466	GO:0002237	GO:BP	response to molecule of bacterial origin	25952	906
TRUE	7.76143e-07	2843	804	146	0.181592	0.0513542	GO:0032502	GO:BP	developmental process	25952	8845
TRUE	8.08274e-07	1585	804	95	0.118159	0.0599369	GO:0031325	GO:BP	positive regulation of cellular metabolic process	25952	8295
TRUE	8.57238e-07	1265	804	81	0.100746	0.0640316	GO:0065009	GO:BP	regulation of molecular function	25952	18689
TRUE	9.90428e-07	1113	804	74	0.0920398	0.066487	GO:0010628	GO:BP	positive regulation of gene expression	25952	4794
TRUE	1.04166e-06	63	804	15	0.0186567	0.238095	GO:0060759	GO:BP	regulation of response to cytokine stimulus	25952	17584
TRUE	1.25288e-06	637	804	51	0.0634328	0.0800628	GO:0051240	GO:BP	positive regulation of multicellular organismal process	25952	15764
TRUE	1.35468e-06	96	804	18	0.0223881	0.1875	GO:0032496	GO:BP	response to lipopolysaccharide	25952	8840
TRUE	1.97433e-06	1542	804	92	0.114428	0.0596628	GO:0048513	GO:BP	animal organ development	25952	14898
TRUE	2.06202e-06	349	804	35	0.0435323	0.100287	GO:0045321	GO:BP	leukocyte activation	25952	13277
TRUE	2.27468e-06	236	804	28	0.0348259	0.118644	GO:0006954	GO:BP	inflammatory response	25952	2906
TRUE	2.37829e-06	1431	804	87	0.108209	0.0607966	GO:0009892	GO:BP	negative regulation of metabolic process	25952	4233
TRUE	2.57174e-06	611	804	49	0.0609453	0.0801964	GO:0042981	GO:BP	regulation of apoptotic process	25952	12117
TRUE	2.64601e-06	1028	804	69	0.0858209	0.0671206	GO:0050790	GO:BP	regulation of catalytic activity	25952	15388
TRUE	2.65198e-06	1319	804	82	0.10199	0.0621683	GO:0010605	GO:BP	negative regulation of macromolecule metabolic process	25952	4772
TRUE	3.77095e-06	102	804	18	0.0223881	0.176471	GO:0043122	GO:BP	regulation of I-kappaB kinase/NF-kappaB signaling	25952	12208
TRUE	4.67429e-06	723	804	54	0.0671642	0.0746888	GO:0019220	GO:BP	regulation of phosphate metabolic process	25952	6506
TRUE	4.90519e-06	724	804	54	0.0671642	0.0745856	GO:0051174	GO:BP	regulation of phosphorus metabolic process	25952	15709
TRUE	4.93728e-06	2205	804	118	0.146766	0.0535147	GO:0048731	GO:BP	system development	25952	15094
TRUE	5.11281e-06	1501	804	89	0.110697	0.0592938	GO:0051173	GO:BP	positive regulation of nitrogen compound metabolic process	25952	15708
TRUE	5.29413e-06	958	804	65	0.0808458	0.0678497	GO:0006468	GO:BP	protein phosphorylation	25952	2465
TRUE	6.0183e-06	1915	804	106	0.131841	0.0553525	GO:0019219	GO:BP	regulation of nucleobase-containing compound metabolic process	25952	6505
TRUE	6.40694e-06	1162	804	74	0.0920398	0.0636833	GO:0032268	GO:BP	regulation of cellular protein metabolic process	25952	8680
TRUE	8.19987e-06	2918	804	145	0.180348	0.0496916	GO:0010467	GO:BP	gene expression	25952	4669
TRUE	1.01695e-05	1266	804	78	0.0970149	0.0616114	GO:0035556	GO:BP	intracellular signal transduction	25952	10508
TRUE	1.10624e-05	783	804	56	0.0696517	0.0715198	GO:0031399	GO:BP	regulation of protein modification process	25952	8335
TRUE	1.21654e-05	1624	804	93	0.115672	0.057266	GO:0006355	GO:BP	regulation of transcription; DNA-templated	25952	2372
TRUE	1.36826e-05	623	804	48	0.0597015	0.0770465	GO:0042325	GO:BP	regulation of phosphorylation	25952	11717
TRUE	1.37369e-05	272	804	29	0.0360697	0.106618	GO:0033993	GO:BP	response to lipid	25952	9672
TRUE	1.56186e-05	124	804	19	0.0236318	0.153226	GO:0002250	GO:BP	adaptive immune response	25952	918
TRUE	1.84871e-05	3034	804	148	0.18408	0.0487805	GO:0044249	GO:BP	cellular biosynthetic process	25952	12748
TRUE	1.94722e-05	293	804	30	0.0373134	0.102389	GO:0046649	GO:BP	lymphocyte activation	25952	14327
TRUE	2.04122e-05	113	804	18	0.0223881	0.159292	GO:0007249	GO:BP	I-kappaB kinase/NF-kappaB signaling	25952	3162
TRUE	2.12107e-05	2364	804	122	0.151741	0.0516074	GO:0007275	GO:BP	multicellular organism development	25952	3186
TRUE	2.13047e-05	971	804	64	0.079602	0.0659114	GO:0006508	GO:BP	proteolysis	25952	2502
TRUE	2.15112e-05	1196	804	74	0.0920398	0.0618729	GO:0016310	GO:BP	phosphorylation	25952	5806
TRUE	2.38642e-05	67	804	14	0.0174129	0.208955	GO:0071219	GO:BP	cellular response to molecule of bacterial origin	25952	19338
TRUE	2.41899e-05	78	804	15	0.0186567	0.192308	GO:0071216	GO:BP	cellular response to biotic stimulus	25952	19335
TRUE	2.50507e-05	555	804	44	0.0547264	0.0792793	GO:0001932	GO:BP	regulation of protein phosphorylation	25952	675
TRUE	2.72935e-05	3132	804	151	0.187811	0.048212	GO:0009058	GO:BP	biosynthetic process	25952	3681
TRUE	2.85251e-05	1653	804	93	0.115672	0.0562613	GO:1903506	GO:BP	regulation of nucleic acid-templated transcription	25952	26558
TRUE	2.85251e-05	1653	804	93	0.115672	0.0562613	GO:2001141	GO:BP	regulation of RNA biosynthetic process	25952	30327
TRUE	3.06927e-05	1115	804	70	0.0870647	0.0627803	GO:0051172	GO:BP	negative regulation of nitrogen compound metabolic process	25952	15707
TRUE	3.62928e-05	92	804	16	0.0199005	0.173913	GO:0031349	GO:BP	positive regulation of defense response	25952	8318
TRUE	3.97835e-05	1214	804	74	0.0920398	0.0609555	GO:0031324	GO:BP	negative regulation of cellular metabolic process	25952	8294
TRUE	3.99684e-05	204	804	24	0.0298507	0.117647	GO:0071396	GO:BP	cellular response to lipid	25952	19509
TRUE	4.04449e-05	749	804	53	0.0659204	0.070761	GO:0010647	GO:BP	positive regulation of cell communication	25952	4813
TRUE	4.19232e-05	771	804	54	0.0671642	0.0700389	GO:0048585	GO:BP	negative regulation of response to stimulus	25952	14960
TRUE	4.48185e-05	3076	804	148	0.18408	0.0481144	GO:1901576	GO:BP	organic substance biosynthetic process	25952	24851
TRUE	4.61333e-05	752	804	53	0.0659204	0.0704787	GO:0023056	GO:BP	positive regulation of signaling	25952	7687
TRUE	4.72634e-05	1744	804	96	0.119403	0.0550459	GO:0032774	GO:BP	RNA biosynthetic process	25952	9058
TRUE	4.98015e-05	775	804	54	0.0671642	0.0696774	GO:0044093	GO:BP	positive regulation of molecular function	25952	12689
TRUE	5.77667e-05	1850	804	100	0.124378	0.0540541	GO:0065008	GO:BP	regulation of biological quality	25952	18688
TRUE	6.00378e-05	674	804	49	0.0609453	0.0727003	GO:0009967	GO:BP	positive regulation of signal transduction	25952	4288
TRUE	9.18189e-05	63	804	13	0.0161692	0.206349	GO:0071222	GO:BP	cellular response to lipopolysaccharide	25952	19341
TRUE	0.000100937	153	804	20	0.0248756	0.130719	GO:0032103	GO:BP	positive regulation of response to external stimulus	25952	8581
TRUE	0.000102348	1408	804	81	0.100746	0.0575284	GO:0033036	GO:BP	macromolecule localization	25952	9244
TRUE	0.000106352	99	804	16	0.0199005	0.161616	GO:0002460	GO:BP	adaptive immune response based on somatic recombination of immune receptors built from immunoglobulin superfamily domains	25952	1119
TRUE	0.000108025	1849	804	99	0.123134	0.0535425	GO:2000112	GO:BP	regulation of cellular macromolecule biosynthetic process	25952	29347
TRUE	0.000117767	545	804	42	0.0522388	0.0770642	GO:0070647	GO:BP	protein modification by small protein conjugation or removal	25952	19058
TRUE	0.000118971	27	804	9	0.011194	0.333333	GO:0060760	GO:BP	positive regulation of response to cytokine stimulus	25952	17585
TRUE	0.00012973	2572	804	127	0.15796	0.0493779	GO:0051234	GO:BP	establishment of localization	25952	15758
TRUE	0.000138293	469	804	38	0.0472637	0.0810235	GO:0002520	GO:BP	immune system development	25952	1178
TRUE	0.000140836	114	804	17	0.0211443	0.149123	GO:0002443	GO:BP	leukocyte mediated immunity	25952	1102
TRUE	0.000143063	1711	804	93	0.115672	0.0543542	GO:0006351	GO:BP	transcription; DNA-templated	25952	2368
TRUE	0.000159415	913	804	59	0.0733831	0.0646221	GO:0033554	GO:BP	cellular response to stress	25952	9559
TRUE	0.000166405	1791	804	96	0.119403	0.0536013	GO:0051252	GO:BP	regulation of RNA metabolic process	25952	15773
TRUE	0.000180528	1844	804	98	0.121891	0.0531453	GO:0048869	GO:BP	cellular developmental process	25952	15223
TRUE	0.000198534	67	804	13	0.0161692	0.19403	GO:0045088	GO:BP	regulation of innate immune response	25952	13178
TRUE	0.000222336	1978	804	103	0.128109	0.0520728	GO:0009889	GO:BP	regulation of biosynthetic process	25952	4230
TRUE	0.000235978	57	804	12	0.0149254	0.210526	GO:0001959	GO:BP	regulation of cytokine-mediated signaling pathway	25952	697
TRUE	0.000236294	2891	804	138	0.171642	0.0477343	GO:0006139	GO:BP	nucleobase-containing compound metabolic process	25952	2177
TRUE	0.000240841	1956	804	102	0.126866	0.0521472	GO:0031326	GO:BP	regulation of cellular biosynthetic process	25952	8296
TRUE	0.000252562	2472	804	122	0.151741	0.0493528	GO:0034645	GO:BP	cellular macromolecule biosynthetic process	25952	10044
TRUE	0.000256664	1883	804	99	0.123134	0.0525757	GO:0010556	GO:BP	regulation of macromolecule biosynthetic process	25952	4728
TRUE	0.000291204	1738	804	93	0.115672	0.0535098	GO:0097659	GO:BP	nucleic acid-templated transcription	25952	22023
TRUE	0.000311387	1184	804	70	0.0870647	0.0591216	GO:0008104	GO:BP	protein localization	25952	3549
TRUE	0.000312287	2508	804	123	0.152985	0.0490431	GO:0009059	GO:BP	macromolecule biosynthetic process	25952	3682
TRUE	0.000349373	1795	804	95	0.118159	0.0529248	GO:0030154	GO:BP	cell differentiation	25952	7751
TRUE	0.00037933	136	804	18	0.0223881	0.132353	GO:0060326	GO:BP	cell chemotaxis	25952	17171
TRUE	0.000380942	488	804	38	0.0472637	0.0778689	GO:0051248	GO:BP	negative regulation of protein metabolic process	25952	15769
TRUE	0.000405655	71	804	13	0.0161692	0.183099	GO:0043123	GO:BP	positive regulation of I-kappaB kinase/NF-kappaB signaling	25952	12209
TRUE	0.000443183	23	804	8	0.00995025	0.347826	GO:0043331	GO:BP	response to dsRNA	25952	12313
TRUE	0.000543597	2960	804	139	0.172886	0.0469595	GO:0046483	GO:BP	heterocycle metabolic process	25952	14222
TRUE	0.000584821	1993	804	102	0.126866	0.0511791	GO:0034654	GO:BP	nucleobase-containing compound biosynthetic process	25952	10049
TRUE	0.00063141	458	804	36	0.0447761	0.0786026	GO:0032446	GO:BP	protein modification by small protein conjugation	25952	8801
TRUE	0.000642243	86	804	14	0.0174129	0.162791	GO:0002449	GO:BP	lymphocyte mediated immunity	25952	1108
TRUE	0.000675339	420	804	34	0.0422886	0.0809524	GO:0030097	GO:BP	hemopoiesis	25952	7735
TRUE	0.00071623	290	804	27	0.0335821	0.0931034	GO:0014070	GO:BP	response to organic cyclic compound	25952	5207
TRUE	0.00074383	87	804	14	0.0174129	0.16092	GO:0002221	GO:BP	pattern recognition receptor signaling pathway	25952	891
TRUE	0.000780668	189	804	21	0.0261194	0.111111	GO:0051090	GO:BP	regulation of DNA-binding transcription factor activity	25952	15633
TRUE	0.000811532	443	804	35	0.0435323	0.0790068	GO:0048534	GO:BP	hematopoietic or lymphoid organ development	25952	14917
TRUE	0.000889848	159	804	19	0.0236318	0.119497	GO:0001819	GO:BP	positive regulation of cytokine production	25952	601
TRUE	0.000907407	465	804	36	0.0447761	0.0774194	GO:0032269	GO:BP	negative regulation of cellular protein metabolic process	25952	8681
TRUE	0.000923046	2613	804	125	0.155473	0.0478377	GO:0090304	GO:BP	nucleic acid metabolic process	25952	21428
TRUE	0.000934688	695	804	47	0.0584577	0.0676259	GO:0016477	GO:BP	cell migration	25952	5846
TRUE	0.000937119	2039	804	103	0.128109	0.050515	GO:0018130	GO:BP	heterocycle biosynthetic process	25952	6045
TRUE	0.000980685	2041	804	103	0.128109	0.0504655	GO:0019438	GO:BP	aromatic compound biosynthetic process	25952	6708
TRUE	0.00105023	18	804	7	0.00870647	0.388889	GO:0071354	GO:BP	cellular response to interleukin-6	25952	19467
TRUE	0.00105023	18	804	7	0.00870647	0.388889	GO:0070741	GO:BP	response to interleukin-6	25952	19108
TRUE	0.00107695	2996	804	139	0.172886	0.0463952	GO:0006725	GO:BP	cellular aromatic compound metabolic process	25952	2711
TRUE	0.00118601	2493	804	120	0.149254	0.0481348	GO:0006810	GO:BP	transport	25952	2785
TRUE	0.00119143	856	804	54	0.0671642	0.0630841	GO:0040011	GO:BP	locomotion	25952	11507
TRUE	0.00131383	281	804	26	0.0323383	0.0925267	GO:0097190	GO:BP	apoptotic signaling pathway	25952	21810
TRUE	0.00153153	621	804	43	0.0534826	0.0692432	GO:0009968	GO:BP	negative regulation of signal transduction	25952	4289
TRUE	0.00154577	3097	804	142	0.176617	0.0458508	GO:1901360	GO:BP	organic cyclic compound metabolic process	25952	24652
TRUE	0.00179765	27	804	8	0.00995025	0.296296	GO:0050688	GO:BP	regulation of defense response to virus	25952	15336
TRUE	0.00183104	756	804	49	0.0609453	0.0648148	GO:0048870	GO:BP	cell motility	25952	15224
TRUE	0.00183104	756	804	49	0.0609453	0.0648148	GO:0051674	GO:BP	localization of cell	25952	16096
TRUE	0.00186074	36	804	9	0.011194	0.25	GO:0032479	GO:BP	regulation of type I interferon production	25952	8823
TRUE	0.00195414	3329	804	150	0.186567	0.0450586	GO:0034641	GO:BP	cellular nitrogen compound metabolic process	25952	10040
TRUE	0.00206025	13	804	6	0.00746269	0.461538	GO:0050691	GO:BP	regulation of defense response to virus by host	25952	15339
TRUE	0.00224453	1347	804	74	0.0920398	0.0549369	GO:0051641	GO:BP	cellular localization	25952	16066
TRUE	0.00238696	254	804	24	0.0298507	0.0944882	GO:0002521	GO:BP	leukocyte differentiation	25952	1179
TRUE	0.00244851	28	804	8	0.00995025	0.285714	GO:0098586	GO:BP	cellular response to virus	25952	22113
TRUE	0.00246204	654	804	44	0.0547264	0.0672783	GO:0010648	GO:BP	negative regulation of cell communication	25952	4814
TRUE	0.00248625	2109	804	104	0.129353	0.0493125	GO:1901362	GO:BP	organic cyclic compound biosynthetic process	25952	24654
TRUE	0.00275125	274	804	25	0.0310945	0.0912409	GO:0031400	GO:BP	negative regulation of protein modification process	25952	8336
TRUE	0.0027766	657	804	44	0.0547264	0.0669711	GO:0023057	GO:BP	negative regulation of signaling	25952	7688
TRUE	0.00287557	239	804	23	0.028607	0.0962343	GO:0010942	GO:BP	positive regulation of cell death	25952	5084
TRUE	0.00292223	2432	804	116	0.144279	0.0476974	GO:0044271	GO:BP	cellular nitrogen compound biosynthetic process	25952	12762
TRUE	0.00313936	276	804	25	0.0310945	0.0905797	GO:0006935	GO:BP	chemotaxis	25952	2892
TRUE	0.0032158	450	804	34	0.0422886	0.0755556	GO:1901701	GO:BP	cellular response to oxygen-containing compound	25952	24954
TRUE	0.00325546	885	804	54	0.0671642	0.0610169	GO:0008283	GO:BP	cell population proliferation	25952	3587
TRUE	0.00336625	795	804	50	0.0621891	0.0628931	GO:0045893	GO:BP	positive regulation of transcription; DNA-templated	25952	13665
TRUE	0.00336689	597	804	41	0.050995	0.0686767	GO:1901700	GO:BP	response to oxygen-containing compound	25952	24953
TRUE	0.00351075	14	804	6	0.00746269	0.428571	GO:0050829	GO:BP	defense response to Gram-negative bacterium	25952	15417
TRUE	0.00353765	21	804	7	0.00870647	0.333333	GO:0006956	GO:BP	complement activation	25952	2908
TRUE	0.00381632	279	804	25	0.0310945	0.0896057	GO:0042330	GO:BP	taxis	25952	11720
TRUE	0.00385388	39	804	9	0.011194	0.230769	GO:0032606	GO:BP	type I interferon production	25952	8892
TRUE	0.00410655	114	804	15	0.0186567	0.131579	GO:0002253	GO:BP	activation of immune response	25952	921
TRUE	0.00424645	160	804	18	0.0223881	0.1125	GO:0002683	GO:BP	negative regulation of immune system process	25952	1337
TRUE	0.00447338	498	804	36	0.0447761	0.0722892	GO:0044092	GO:BP	negative regulation of molecular function	25952	12688
TRUE	0.00449651	3048	804	138	0.171642	0.0452756	GO:0016043	GO:BP	cellular component organization	25952	5674
TRUE	0.00496427	178	804	19	0.0236318	0.106742	GO:0001933	GO:BP	negative regulation of protein phosphorylation	25952	676
TRUE	0.00604032	76	804	12	0.0149254	0.157895	GO:0006909	GO:BP	phagocytosis	25952	2868
TRUE	0.0065585	424	804	32	0.039801	0.0754717	GO:0016567	GO:BP	protein ubiquitination	25952	5874
TRUE	0.00746172	42	804	9	0.011194	0.214286	GO:0070555	GO:BP	response to interleukin-1	25952	19000
TRUE	0.00751748	200	804	20	0.0248756	0.1	GO:0042326	GO:BP	negative regulation of phosphorylation	25952	11718
TRUE	0.00825217	821	804	50	0.0621891	0.0609013	GO:1903508	GO:BP	positive regulation of nucleic acid-templated transcription	25952	26560
TRUE	0.00825217	821	804	50	0.0621891	0.0609013	GO:1902680	GO:BP	positive regulation of RNA biosynthetic process	25952	25826
TRUE	0.00835154	708	804	45	0.0559701	0.0635593	GO:0051247	GO:BP	positive regulation of protein metabolic process	25952	15768
TRUE	0.00860362	255	804	23	0.028607	0.0901961	GO:0045936	GO:BP	negative regulation of phosphate metabolic process	25952	13706
TRUE	0.00860362	255	804	23	0.028607	0.0901961	GO:0010563	GO:BP	negative regulation of phosphorus metabolic process	25952	4735
TRUE	0.00892022	66	804	11	0.0136816	0.166667	GO:0051092	GO:BP	positive regulation of NF-kappaB transcription factor activity	25952	15635
TRUE	0.00917712	666	804	43	0.0534826	0.0645646	GO:0032270	GO:BP	positive regulation of cellular protein metabolic process	25952	8682
TRUE	0.0101772	991	804	57	0.0708955	0.0575177	GO:0006928	GO:BP	movement of cell or subcellular component	25952	2885
TRUE	0.0103765	67	804	11	0.0136816	0.164179	GO:0002703	GO:BP	regulation of leukocyte mediated immunity	25952	1357
TRUE	0.0103765	67	804	11	0.0136816	0.164179	GO:0032635	GO:BP	interleukin-6 production	25952	8921
TRUE	0.0104007	10	804	5	0.00621891	0.5	GO:0006958	GO:BP	complement activation; classical pathway	25952	2910
TRUE	0.0104007	10	804	5	0.00621891	0.5	GO:0060576	GO:BP	intestinal epithelial cell development	25952	17408
TRUE	0.0121416	317	804	26	0.0323383	0.0820189	GO:0080135	GO:BP	regulation of cellular response to stress	25952	20988
TRUE	0.0130362	125	804	15	0.0186567	0.12	GO:0045444	GO:BP	fat cell differentiation	25952	13303
TRUE	0.0131005	110	804	14	0.0174129	0.127273	GO:0002573	GO:BP	myeloid leukocyte differentiation	25952	1230
TRUE	0.0132086	2297	804	108	0.134328	0.0470178	GO:0016070	GO:BP	RNA metabolic process	25952	5696
TRUE	0.0134709	953	804	55	0.068408	0.0577125	GO:0045935	GO:BP	positive regulation of nucleobase-containing compound metabolic process	25952	13705
TRUE	0.0148292	227	804	21	0.0261194	0.092511	GO:0050865	GO:BP	regulation of cell activation	25952	15450
TRUE	0.0153013	35	804	8	0.00995025	0.228571	GO:0071347	GO:BP	cellular response to interleukin-1	25952	19460
TRUE	0.0169934	616	804	40	0.0497512	0.0649351	GO:0051094	GO:BP	positive regulation of developmental process	25952	15637
TRUE	0.0170517	751	804	46	0.0572139	0.0612517	GO:1902531	GO:BP	regulation of intracellular signal transduction	25952	25707
TRUE	0.0172793	343	804	27	0.0335821	0.0787172	GO:0043086	GO:BP	negative regulation of catalytic activity	25952	12184
TRUE	0.017433	58	804	10	0.0124378	0.172414	GO:0002833	GO:BP	positive regulation of response to biotic stimulus	25952	1480
TRUE	0.01748	26	804	7	0.00870647	0.269231	GO:0032648	GO:BP	regulation of interferon-beta production	25952	8934
TRUE	0.0176755	177	804	18	0.0223881	0.101695	GO:0051249	GO:BP	regulation of lymphocyte activation	25952	15770
TRUE	0.0180442	212	804	20	0.0248756	0.0943396	GO:0002694	GO:BP	regulation of leukocyte activation	25952	1348
TRUE	0.0183525	916	804	53	0.0659204	0.0578603	GO:0009888	GO:BP	tissue development	25952	4229
TRUE	0.0185805	11	804	5	0.00621891	0.454545	GO:0002230	GO:BP	positive regulation of defense response to virus by host	25952	899
TRUE	0.0186533	3133	804	138	0.171642	0.0440472	GO:0071840	GO:BP	cellular component organization or biogenesis	25952	19843
TRUE	0.0188025	195	804	19	0.0236318	0.0974359	GO:0030099	GO:BP	myeloid cell differentiation	25952	7737
TRUE	0.0195141	18	804	6	0.00746269	0.333333	GO:0043330	GO:BP	response to exogenous dsRNA	25952	12312
TRUE	0.0195444	871	804	51	0.0634328	0.0585534	GO:0051254	GO:BP	positive regulation of RNA metabolic process	25952	15775
TRUE	0.0204475	555	804	37	0.0460199	0.0666667	GO:0051336	GO:BP	regulation of hydrolase activity	25952	15842
TRUE	0.0214902	1261	804	67	0.0833333	0.0531324	GO:0032879	GO:BP	regulation of localization	25952	9122
TRUE	0.0224225	1164	804	63	0.0783582	0.0541237	GO:0009056	GO:BP	catabolic process	25952	3679
TRUE	0.0229688	27	804	7	0.00870647	0.259259	GO:0032608	GO:BP	interferon-beta production	25952	8894
TRUE	0.0235211	369	804	28	0.0348259	0.0758808	GO:0060341	GO:BP	regulation of cellular localization	25952	17186
TRUE	0.0242624	973	804	55	0.068408	0.0565262	GO:0009891	GO:BP	positive regulation of biosynthetic process	25952	4232
TRUE	0.0243312	116	804	14	0.0174129	0.12069	GO:0042113	GO:BP	B cell activation	25952	11588
TRUE	0.025805	605	804	39	0.0485075	0.0644628	GO:0043085	GO:BP	positive regulation of catalytic activity	25952	12183
TRUE	0.027709	61	804	10	0.0124378	0.163934	GO:0032675	GO:BP	regulation of interleukin-6 production	25952	8961
TRUE	0.027709	61	804	10	0.0124378	0.163934	GO:0050864	GO:BP	regulation of B cell activation	25952	15449
TRUE	0.0277737	19	804	6	0.00746269	0.315789	GO:0045071	GO:BP	negative regulation of viral genome replication	25952	13176
TRUE	0.0283229	49	804	9	0.011194	0.183673	GO:0062207	GO:BP	regulation of pattern recognition receptor signaling pathway	25952	18660
TRUE	0.0286578	931	804	53	0.0659204	0.056928	GO:0010629	GO:BP	negative regulation of gene expression	25952	4795
TRUE	0.0303267	1151	804	62	0.0771144	0.0538662	GO:0050793	GO:BP	regulation of developmental process	25952	15390
TRUE	0.0358491	39	804	8	0.00995025	0.205128	GO:0048525	GO:BP	negative regulation of viral process	25952	14910
TRUE	0.035903	120	804	14	0.0174129	0.116667	GO:0051091	GO:BP	positive regulation of DNA-binding transcription factor activity	25952	15634
TRUE	0.0359144	76	804	11	0.0136816	0.144737	GO:0034612	GO:BP	response to tumor necrosis factor	25952	10021
TRUE	0.0371931	964	804	54	0.0671642	0.0560166	GO:0031328	GO:BP	positive regulation of cellular biosynthetic process	25952	8298
TRUE	0.0400754	380	804	28	0.0348259	0.0736842	GO:0043066	GO:BP	negative regulation of apoptotic process	25952	12177
TRUE	0.0428097	64	804	10	0.0124378	0.15625	GO:0002224	GO:BP	toll-like receptor signaling pathway	25952	894
TRUE	0.0430527	225	804	20	0.0248756	0.0888889	GO:0043068	GO:BP	positive regulation of programmed cell death	25952	12179
TRUE	0.0436678	207	804	19	0.0236318	0.0917874	GO:0001503	GO:BP	ossification	25952	437
TRUE	0.0465616	446	804	31	0.0385572	0.0695067	GO:0009628	GO:BP	response to abiotic stimulus	25952	4016
TRUE	0.047319	853	804	49	0.0609453	0.0574443	GO:0034613	GO:BP	cellular protein localization	25952	10022
TRUE	0.0480201	925	804	52	0.0646766	0.0562162	GO:0010557	GO:BP	positive regulation of macromolecule biosynthetic process	25952	4729
TRUE	0.0491498	13	804	5	0.00621891	0.384615	GO:0071359	GO:BP	cellular response to dsRNA	25952	19472
TRUE	0.0493779	3	804	3	0.00373134	1	GO:0038165	GO:BP	oncostatin-M-mediated signaling pathway	25952	11274
TRUE	5.43186e-50	11217	804	558	0.69403	0.0497459	GO:0005575	GO:CC	cellular_component	25952	247
TRUE	4.85101e-49	11117	804	553	0.687811	0.0497436	GO:0110165	GO:CC	cellular anatomical entity	25952	3871
TRUE	3.4533e-22	5567	804	297	0.369403	0.0533501	GO:0016020	GO:CC	membrane	25952	858
TRUE	3.31473e-18	7616	804	358	0.445274	0.0470063	GO:0005622	GO:CC	intracellular anatomical structure	25952	291
TRUE	5.77519e-17	5376	804	274	0.340796	0.0509673	GO:0005737	GO:CC	cytoplasm	25952	392
TRUE	4.74945e-16	3825	804	212	0.263682	0.0554248	GO:0031224	GO:CC	intrinsic component of membrane	25952	1246
TRUE	8.83068e-15	3771	804	206	0.256219	0.0546274	GO:0016021	GO:CC	integral component of membrane	25952	859
TRUE	2.19722e-13	6869	804	315	0.391791	0.0458582	GO:0043226	GO:CC	organelle	25952	2137
TRUE	7.38904e-13	6440	804	298	0.370647	0.0462733	GO:0043229	GO:CC	intracellular organelle	25952	2140
TRUE	5.59495e-12	1724	804	113	0.140547	0.0655452	GO:0005829	GO:CC	cytosol	25952	477
TRUE	1.01408e-11	991	804	78	0.0970149	0.0787084	GO:0005576	GO:CC	extracellular region	25952	248
TRUE	4.01355e-11	5894	804	272	0.338308	0.0461486	GO:0043227	GO:CC	membrane-bounded organelle	25952	2138
TRUE	1.11144e-10	5550	804	258	0.320896	0.0464865	GO:0043231	GO:CC	intracellular membrane-bounded organelle	25952	2142
TRUE	5.63916e-08	1945	804	111	0.13806	0.0570694	GO:0012505	GO:CC	endomembrane system	25952	825
TRUE	7.76216e-07	2337	804	123	0.152985	0.0526316	GO:0071944	GO:CC	cell periphery	25952	3147
TRUE	1.0442e-06	421	804	38	0.0472637	0.0902613	GO:0005615	GO:CC	extracellular space	25952	285
TRUE	2.96821e-06	2264	804	118	0.146766	0.0521201	GO:0005886	GO:CC	plasma membrane	25952	522
TRUE	1.95643e-05	3705	804	169	0.210199	0.045614	GO:0005634	GO:CC	nucleus	25952	302
TRUE	0.000101803	522	804	39	0.0485075	0.0747126	GO:0031226	GO:CC	intrinsic component of plasma membrane	25952	1248
TRUE	0.000115251	484	804	37	0.0460199	0.0764463	GO:0005887	GO:CC	integral component of plasma membrane	25952	523
TRUE	0.000230122	93	804	14	0.0174129	0.150538	GO:0009897	GO:CC	external side of plasma membrane	25952	792
TRUE	0.0014643	171	804	18	0.0223881	0.105263	GO:0098552	GO:CC	side of membrane	25952	3566
TRUE	0.00248845	11	804	5	0.00621891	0.454545	GO:0034992	GO:CC	microtubule organizing center attachment site	25952	1823
TRUE	0.00248845	11	804	5	0.00621891	0.454545	GO:0106083	GO:CC	nuclear membrane protein complex	25952	3827
TRUE	0.00248845	11	804	5	0.00621891	0.454545	GO:0106094	GO:CC	nuclear membrane microtubule tethering complex	25952	3830
TRUE	0.00248845	11	804	5	0.00621891	0.454545	GO:0034993	GO:CC	meiotic nuclear membrane microtubule tethering complex	25952	1824
TRUE	0.00864502	289	804	23	0.028607	0.0795848	GO:0098797	GO:CC	plasma membrane protein complex	25952	3643
TRUE	0.010709	776	804	45	0.0559701	0.0579897	GO:0005783	GO:CC	endoplasmic reticulum	25952	434
TRUE	0.0109434	2426	804	109	0.135572	0.0449299	GO:0070013	GO:CC	intracellular organelle lumen	25952	2735
TRUE	0.0118964	2431	804	109	0.135572	0.0448375	GO:0043233	GO:CC	organelle lumen	25952	2144
TRUE	0.0118964	2431	804	109	0.135572	0.0448375	GO:0031974	GO:CC	membrane-enclosed lumen	25952	1455
TRUE	0.012795	2245	804	102	0.126866	0.0454343	GO:0031981	GO:CC	nuclear lumen	25952	1461
TRUE	0.0145104	623	804	38	0.0472637	0.0609952	GO:0098796	GO:CC	membrane protein complex	25952	3642
TRUE	0.0261105	91	804	11	0.0136816	0.120879	GO:0005925	GO:CC	focal adhesion	25952	557
TRUE	0.0280941	2292	804	102	0.126866	0.0445026	GO:0043232	GO:CC	intracellular non-membrane-bounded organelle	25952	2143
TRUE	0.0285536	2293	804	102	0.126866	0.0444832	GO:0043228	GO:CC	non-membrane-bounded organelle	25952	2139
TRUE	0.032569	648	804	38	0.0472637	0.058642	GO:0031984	GO:CC	organelle subcompartment	25952	1464
TRUE	0.0471488	242	804	19	0.0236318	0.0785124	GO:0005773	GO:CC	vacuole	25952	424
TRUE	0.0473072	1281	804	63	0.0783582	0.0491803	GO:0031090	GO:CC	organelle membrane	25952	1226
TRUE	7.58144e-71	11593	804	608	0.756219	0.0524454	GO:0003674	GO:MF	molecular_function	25952	406
TRUE	5.79215e-50	8678	804	477	0.593284	0.0549666	GO:0005488	GO:MF	binding	25952	1874
TRUE	1.07412e-32	5273	804	314	0.390547	0.0595486	GO:0005515	GO:MF	protein binding	25952	1891
TRUE	1.09683e-20	3459	804	211	0.262438	0.0610003	GO:0043167	GO:MF	ion binding	25952	6803
TRUE	1.33211e-16	4272	804	232	0.288557	0.0543071	GO:0003824	GO:MF	catalytic activity	25952	520
TRUE	3.90757e-15	2020	804	135	0.16791	0.0668317	GO:0046872	GO:MF	metal ion binding	25952	7362
TRUE	1.45586e-14	2075	804	136	0.169154	0.0655422	GO:0043169	GO:MF	cation binding	25952	6805
TRUE	6.46783e-13	1546	804	108	0.134328	0.0698577	GO:0097367	GO:MF	carbohydrate derivative binding	25952	10377
TRUE	9.62816e-13	748	804	68	0.0845771	0.0909091	GO:0005102	GO:MF	signaling receptor binding	25952	1618
TRUE	1.1474e-11	1102	804	84	0.104478	0.076225	GO:0098772	GO:MF	molecular function regulator	25952	10467
TRUE	2.60588e-10	113	804	23	0.028607	0.20354	GO:0005126	GO:MF	cytokine receptor binding	25952	1638
TRUE	1.13702e-09	3461	804	178	0.221393	0.0514302	GO:0097159	GO:MF	organic cyclic compound binding	25952	10344
TRUE	3.14096e-09	3424	804	175	0.217662	0.0511098	GO:1901363	GO:MF	heterocyclic compound binding	25952	11925
TRUE	5.25047e-09	1849	804	111	0.13806	0.0600324	GO:0016787	GO:MF	hydrolase activity	25952	3777
TRUE	3.92392e-08	1605	804	98	0.121891	0.0610592	GO:0140096	GO:MF	catalytic activity; acting on a protein	25952	11786
TRUE	1.78164e-07	1418	804	88	0.109453	0.0620592	GO:0017076	GO:MF	purine nucleotide binding	25952	3978
TRUE	2.71568e-07	73	804	16	0.0199005	0.219178	GO:0005125	GO:MF	cytokine activity	25952	1637
TRUE	3.95492e-07	1418	804	87	0.108209	0.061354	GO:0032553	GO:MF	ribonucleotide binding	25952	5427
TRUE	6.18329e-07	1408	804	86	0.106965	0.0610795	GO:0032555	GO:MF	purine ribonucleotide binding	25952	5429
TRUE	7.22188e-07	1743	804	100	0.124378	0.0573723	GO:0036094	GO:MF	small molecule binding	25952	6417
TRUE	8.17239e-07	1370	804	84	0.104478	0.0613139	GO:0035639	GO:MF	purine ribonucleoside triphosphate binding	25952	6370
TRUE	1.03579e-06	1683	804	97	0.120647	0.0576352	GO:0043168	GO:MF	anion binding	25952	6804
TRUE	3.1308e-06	503	804	42	0.0522388	0.083499	GO:0044877	GO:MF	protein-containing complex binding	25952	7160
TRUE	3.32866e-06	1578	804	91	0.113184	0.0576679	GO:0000166	GO:MF	nucleotide binding	25952	35
TRUE	3.32866e-06	1578	804	91	0.113184	0.0576679	GO:1901265	GO:MF	nucleoside phosphate binding	25952	11922
TRUE	3.36222e-06	602	804	47	0.0584577	0.0780731	GO:0030234	GO:MF	enzyme regulator activity	25952	4792
TRUE	5.99699e-06	23	804	9	0.011194	0.391304	GO:0008009	GO:MF	chemokine activity	25952	1934
TRUE	6.34734e-06	1019	804	66	0.0820896	0.0647694	GO:0042802	GO:MF	identical protein binding	25952	6717
TRUE	2.90874e-05	1653	804	91	0.113184	0.0550514	GO:0016740	GO:MF	transferase activity	25952	3734
TRUE	3.07684e-05	27	804	9	0.011194	0.333333	GO:0042379	GO:MF	chemokine receptor binding	25952	6673
TRUE	0.000134183	61	804	12	0.0149254	0.196721	GO:0140375	GO:MF	immune receptor activity	25952	11852
TRUE	0.000340132	513	804	38	0.0472637	0.0740741	GO:0008270	GO:MF	zinc ion binding	25952	2086
TRUE	0.000365871	1115	804	65	0.0808458	0.058296	GO:0032559	GO:MF	adenyl ribonucleotide binding	25952	5433
TRUE	0.000401099	1118	804	65	0.0808458	0.0581395	GO:0030554	GO:MF	adenyl nucleotide binding	25952	4904
TRUE	0.000582594	1083	804	63	0.0783582	0.0581717	GO:0005524	GO:MF	ATP binding	25952	1900
TRUE	0.000671883	110	804	15	0.0186567	0.136364	GO:0001664	GO:MF	G protein-coupled receptor binding	25952	315
TRUE	0.000732026	59	804	11	0.0136816	0.186441	GO:0004896	GO:MF	cytokine receptor activity	25952	1452
TRUE	0.000743682	239	804	23	0.028607	0.0962343	GO:0048018	GO:MF	receptor ligand activity	25952	8404
TRUE	0.000783407	860	804	53	0.0659204	0.0616279	GO:0019899	GO:MF	enzyme binding	25952	4637
TRUE	0.00098793	243	804	23	0.028607	0.0946502	GO:0030546	GO:MF	signaling receptor activator activity	25952	4896
TRUE	0.00170847	251	804	23	0.028607	0.0916335	GO:0030545	GO:MF	receptor regulator activity	25952	4895
TRUE	0.00218557	686	804	44	0.0547264	0.0641399	GO:0046914	GO:MF	transition metal ion binding	25952	7373
TRUE	0.00504675	18	804	6	0.00746269	0.333333	GO:0003950	GO:MF	NAD+ ADP-ribosyltransferase activity	25952	632
TRUE	0.00513686	85	804	12	0.0149254	0.141176	GO:0005539	GO:MF	glycosaminoglycan binding	25952	1911
TRUE	0.00535041	269	804	23	0.028607	0.0855019	GO:0003779	GO:MF	actin binding	25952	476
TRUE	0.0062175	473	804	33	0.0410448	0.0697674	GO:0008233	GO:MF	peptidase activity	25952	2058
TRUE	0.0127701	3	804	3	0.00373134	1	GO:0005132	GO:MF	type I interferon receptor binding	25952	1644
TRUE	0.0127701	3	804	3	0.00373134	1	GO:0004924	GO:MF	oncostatin-M receptor activity	25952	1476
TRUE	0.0136237	21	804	6	0.00746269	0.285714	GO:0005540	GO:MF	hyaluronic acid binding	25952	1912
TRUE	0.0158766	1154	804	61	0.0758706	0.0528596	GO:0003677	GO:MF	DNA binding	25952	408
TRUE	0.0173198	1904	804	90	0.11194	0.0472689	GO:0003676	GO:MF	nucleic acid binding	25952	407
TRUE	0.0182429	22	804	6	0.00746269	0.272727	GO:0032813	GO:MF	tumor necrosis factor receptor superfamily binding	25952	5451
TRUE	0.0241094	316	804	24	0.0298507	0.0759494	GO:0019001	GO:MF	guanyl nucleotide binding	25952	4464
TRUE	0.028166	15	804	5	0.00621891	0.333333	GO:0001530	GO:MF	lipopolysaccharide binding	25952	259
TRUE	0.0294138	241	804	20	0.0248756	0.0829876	GO:0008047	GO:MF	enzyme activator activity	25952	1956
TRUE	0.0308997	168	804	16	0.0199005	0.0952381	GO:0044389	GO:MF	ubiquitin-like protein ligase binding	25952	7102
TRUE	0.0319802	363	804	26	0.0323383	0.0716253	GO:0008289	GO:MF	lipid binding	25952	2092
TRUE	0.0320773	470	804	31	0.0385572	0.0659574	GO:0005509	GO:MF	calcium ion binding	25952	1889
TRUE	0.0338705	583	804	36	0.0447761	0.0617496	GO:0017111	GO:MF	nucleoside-triphosphatase activity	25952	4001
TRUE	0.035941	103	804	12	0.0149254	0.116505	GO:0008234	GO:MF	cysteine-type peptidase activity	25952	2059
TRUE	0.0433614	105	804	12	0.0149254	0.114286	GO:0051015	GO:MF	actin filament binding	25952	9127

## Sheet: duck_lung_H5N1_1dpi_downreg
significant	p_value	term_size	query_size	intersection_size	precision	recall	term_id	source	term_name	effective_domain_size	source_order
TRUE	1.2348e-50	376	350	66	0.188571	0.175532	GO:0043043	GO:BP	peptide biosynthetic process	25952	12155
TRUE	3.49587e-49	362	350	64	0.182857	0.176796	GO:0006412	GO:BP	translation	25952	2421
TRUE	7.66068e-48	431	350	67	0.191429	0.155452	GO:0006518	GO:BP	peptide metabolic process	25952	2511
TRUE	2.67031e-47	439	350	67	0.191429	0.15262	GO:0043604	GO:BP	amide biosynthetic process	25952	12487
TRUE	2.60386e-42	946	350	85	0.242857	0.089852	GO:1901566	GO:BP	organonitrogen compound biosynthetic process	25952	24842
TRUE	8.88992e-42	552	350	68	0.194286	0.123188	GO:0043603	GO:BP	cellular amide metabolic process	25952	12486
TRUE	1.76732e-26	3076	350	122	0.348571	0.0396619	GO:1901576	GO:BP	organic substance biosynthetic process	25952	24851
TRUE	2.35636e-26	3132	350	123	0.351429	0.039272	GO:0009058	GO:BP	biosynthetic process	25952	3681
TRUE	8.28588e-26	3034	350	120	0.342857	0.0395517	GO:0044249	GO:BP	cellular biosynthetic process	25952	12748
TRUE	1.63162e-25	11193	350	253	0.722857	0.0226034	GO:0008150	GO:BP	biological_process	25952	3550
TRUE	1.99005e-24	6014	350	174	0.497143	0.0289325	GO:0044237	GO:BP	cellular metabolic process	25952	12740
TRUE	1.79507e-23	6850	350	186	0.531429	0.0271533	GO:0008152	GO:BP	metabolic process	25952	3551
TRUE	3.42824e-23	10251	350	236	0.674286	0.0230221	GO:0009987	GO:BP	cellular process	25952	4294
TRUE	2.15481e-22	6369	350	176	0.502857	0.0276339	GO:0071704	GO:BP	organic substance metabolic process	25952	19767
TRUE	2.42787e-22	2432	350	101	0.288571	0.0415296	GO:0044271	GO:BP	cellular nitrogen compound biosynthetic process	25952	12762
TRUE	3.721e-22	3778	350	129	0.368571	0.0341451	GO:1901564	GO:BP	organonitrogen compound metabolic process	25952	24840
TRUE	9.52271e-22	6027	350	169	0.482857	0.0280405	GO:0044238	GO:BP	primary metabolic process	25952	12741
TRUE	1.96597e-19	2472	350	97	0.277143	0.0392395	GO:0034645	GO:BP	cellular macromolecule biosynthetic process	25952	10044
TRUE	5.59465e-19	2508	350	97	0.277143	0.0386762	GO:0009059	GO:BP	macromolecule biosynthetic process	25952	3682
TRUE	1.34051e-18	3256	350	112	0.32	0.034398	GO:0019538	GO:BP	protein metabolic process	25952	6803
TRUE	2.36001e-18	3329	350	113	0.322857	0.0339441	GO:0034641	GO:BP	cellular nitrogen compound metabolic process	25952	10040
TRUE	2.84918e-18	2800	350	102	0.291429	0.0364286	GO:0044267	GO:BP	cellular protein metabolic process	25952	12759
TRUE	3.86365e-18	5641	350	155	0.442857	0.0274774	GO:0006807	GO:BP	nitrogen compound metabolic process	25952	2782
TRUE	1.74791e-17	2918	350	103	0.294286	0.0352981	GO:0010467	GO:BP	gene expression	25952	4669
TRUE	2.92823e-16	4502	350	131	0.374286	0.0290982	GO:0044260	GO:BP	cellular macromolecule metabolic process	25952	12755
TRUE	3.10171e-15	5372	350	144	0.411429	0.0268057	GO:0043170	GO:BP	macromolecule metabolic process	25952	12238
TRUE	5.42558e-12	31	350	12	0.0342857	0.387097	GO:0002181	GO:BP	cytoplasmic translation	25952	863
TRUE	1.71004e-09	186	350	20	0.0571429	0.107527	GO:0022613	GO:BP	ribonucleoprotein complex biogenesis	25952	7640
TRUE	7.54958e-07	9	350	6	0.0171429	0.666667	GO:0001732	GO:BP	formation of cytoplasmic translation initiation complex	25952	535
TRUE	1.51235e-06	120	350	14	0.04	0.116667	GO:0042254	GO:BP	ribosome biogenesis	25952	11681
TRUE	2.54921e-05	14	350	6	0.0171429	0.428571	GO:0002183	GO:BP	cytoplasmic translational initiation	25952	865
TRUE	3.24341e-05	85	350	11	0.0314286	0.129412	GO:0022618	GO:BP	ribonucleoprotein complex assembly	25952	7645
TRUE	5.29157e-05	89	350	11	0.0314286	0.123596	GO:0071826	GO:BP	ribonucleoprotein complex subunit organization	25952	19830
TRUE	0.000864798	1460	350	44	0.125714	0.030137	GO:0044085	GO:BP	cellular component biogenesis	25952	12682
TRUE	0.00171283	452	350	21	0.06	0.0464602	GO:0034622	GO:BP	cellular protein-containing complex assembly	25952	10026
TRUE	0.00351809	8	350	4	0.0114286	0.5	GO:1904667	GO:BP	negative regulation of ubiquitin protein ligase activity	25952	27621
TRUE	0.00600827	3133	350	72	0.205714	0.0229812	GO:0071840	GO:BP	cellular component organization or biogenesis	25952	19843
TRUE	0.00696126	19	350	5	0.0142857	0.263158	GO:0042274	GO:BP	ribosomal small subunit biogenesis	25952	11695
TRUE	0.00917926	20	350	5	0.0142857	0.25	GO:0042273	GO:BP	ribosomal large subunit biogenesis	25952	11694
TRUE	0.0171514	698	350	25	0.0714286	0.0358166	GO:0065003	GO:BP	protein-containing complex assembly	25952	18684
TRUE	0.0192703	23	350	5	0.0142857	0.217391	GO:0042255	GO:BP	ribosome assembly	25952	11682
TRUE	0.0197013	795	350	27	0.0771429	0.0339623	GO:0043933	GO:BP	protein-containing complex subunit organization	25952	12567
TRUE	0.0287782	61	350	7	0.02	0.114754	GO:0006413	GO:BP	translational initiation	25952	2422
TRUE	0.0340632	13	350	4	0.0114286	0.307692	GO:0051444	GO:BP	negative regulation of ubiquitin-protein transferase activity	25952	15910
TRUE	0.0380976	921	350	29	0.0828571	0.0314875	GO:0044281	GO:BP	small molecule metabolic process	25952	12768
TRUE	1.237e-70	158	350	61	0.174286	0.386076	GO:0005840	GO:CC	ribosome	25952	487
TRUE	3.72829e-35	79	350	31	0.0885714	0.392405	GO:0044391	GO:CC	ribosomal subunit	25952	2344
TRUE	1.609e-33	7616	350	215	0.614286	0.02823	GO:0005622	GO:CC	intracellular anatomical structure	25952	291
TRUE	5.40617e-33	30	350	22	0.0628571	0.733333	GO:0022626	GO:CC	cytosolic ribosome	25952	1024
TRUE	1.99974e-31	11117	350	261	0.745714	0.0234776	GO:0110165	GO:CC	cellular anatomical entity	25952	3871
TRUE	2.23537e-31	314	350	46	0.131429	0.146497	GO:1990904	GO:CC	ribonucleoprotein complex	25952	4444
TRUE	2.95742e-31	11217	350	262	0.748571	0.0233574	GO:0005575	GO:CC	cellular_component	25952	247
TRUE	2.08271e-26	2293	350	103	0.294286	0.0449193	GO:0043228	GO:CC	non-membrane-bounded organelle	25952	2139
TRUE	8.96022e-26	2292	350	102	0.291429	0.0445026	GO:0043232	GO:CC	intracellular non-membrane-bounded organelle	25952	2143
TRUE	1.35076e-24	6869	350	187	0.534286	0.0272238	GO:0043226	GO:CC	organelle	25952	2137
TRUE	4.4858e-23	6440	350	177	0.505714	0.0274845	GO:0043229	GO:CC	intracellular organelle	25952	2140
TRUE	6.99727e-23	34	350	18	0.0514286	0.529412	GO:0015935	GO:CC	small ribosomal subunit	25952	848
TRUE	1.07486e-18	5376	350	150	0.428571	0.0279018	GO:0005737	GO:CC	cytoplasm	25952	392
TRUE	2.21386e-16	14	350	11	0.0314286	0.785714	GO:0022627	GO:CC	cytosolic small ribosomal subunit	25952	1025
TRUE	8.20253e-16	15	350	11	0.0314286	0.733333	GO:0022625	GO:CC	cytosolic large ribosomal subunit	25952	1023
TRUE	1.46897e-15	2684	350	93	0.265714	0.0346498	GO:0032991	GO:CC	protein-containing complex	25952	1579
TRUE	5.31696e-12	45	350	13	0.0371429	0.288889	GO:0015934	GO:CC	large ribosomal subunit	25952	847
TRUE	3.3614e-08	13	350	7	0.02	0.538462	GO:0005852	GO:CC	eukaryotic translation initiation factor 3 complex	25952	496
TRUE	1.28592e-07	9	350	6	0.0171429	0.666667	GO:0042788	GO:CC	polysomal ribosome	25952	2098
TRUE	1.28592e-07	9	350	6	0.0171429	0.666667	GO:0016282	GO:CC	eukaryotic 43S preinitiation complex	25952	869
TRUE	1.28592e-07	9	350	6	0.0171429	0.666667	GO:0070993	GO:CC	translation preinitiation complex	25952	2936
TRUE	1.28592e-07	9	350	6	0.0171429	0.666667	GO:0033290	GO:CC	eukaryotic 48S preinitiation complex	25952	1657
TRUE	2.28954e-07	1724	350	56	0.16	0.0324826	GO:0005829	GO:CC	cytosol	25952	477
TRUE	2.74204e-07	566	350	29	0.0828571	0.0512367	GO:0045202	GO:CC	synapse	25952	2457
TRUE	1.38989e-06	5894	350	127	0.362857	0.0215473	GO:0043227	GO:CC	membrane-bounded organelle	25952	2138
TRUE	2.0236e-06	5550	350	121	0.345714	0.0218018	GO:0043231	GO:CC	intracellular membrane-bounded organelle	25952	2142
TRUE	1.94862e-05	28	350	7	0.02	0.25	GO:0005844	GO:CC	polysome	25952	488
TRUE	2.35516e-05	776	350	31	0.0885714	0.0399485	GO:0005783	GO:CC	endoplasmic reticulum	25952	434
TRUE	3.55246e-05	921	350	34	0.0971429	0.0369164	GO:0030054	GO:CC	cell junction	25952	1035
TRUE	3.76201e-05	102	350	11	0.0314286	0.107843	GO:0014069	GO:CC	postsynaptic density	25952	832
TRUE	3.76201e-05	102	350	11	0.0314286	0.107843	GO:0032279	GO:CC	asymmetric synapse	25952	1518
TRUE	8.57152e-05	494	350	23	0.0657143	0.0465587	GO:0005730	GO:CC	nucleolus	25952	385
TRUE	0.000117677	114	350	11	0.0314286	0.0964912	GO:0098984	GO:CC	neuron to neuron synapse	25952	3719
TRUE	0.000153073	117	350	11	0.0314286	0.0940171	GO:0099572	GO:CC	postsynaptic specialization	25952	3806
TRUE	0.00535418	269	350	14	0.04	0.0520446	GO:0005740	GO:CC	mitochondrial envelope	25952	394
TRUE	0.00654872	5	350	3	0.00857143	0.6	GO:0071541	GO:CC	eukaryotic translation initiation factor 3 complex; eIF3m	25952	3083
TRUE	0.00897119	3705	350	78	0.222857	0.0210526	GO:0005634	GO:CC	nucleus	25952	302
TRUE	0.0111799	757	350	25	0.0714286	0.0330251	GO:0005739	GO:CC	mitochondrion	25952	393
TRUE	0.0240457	234	350	12	0.0342857	0.0512821	GO:0098794	GO:CC	postsynapse	25952	3641
TRUE	0.0385068	246	350	12	0.0342857	0.0487805	GO:0031966	GO:CC	mitochondrial membrane	25952	1448
TRUE	6.89643e-66	131	350	55	0.157143	0.419847	GO:0003735	GO:MF	structural constituent of ribosome	25952	457
TRUE	2.29792e-39	354	350	55	0.157143	0.155367	GO:0005198	GO:MF	structural molecule activity	25952	1706
TRUE	2.12266e-31	11593	350	267	0.762857	0.0230311	GO:0003674	GO:MF	molecular_function	25952	406
TRUE	1.13728e-14	8678	350	193	0.551429	0.0222401	GO:0005488	GO:MF	binding	25952	1874
TRUE	4.15731e-09	609	350	33	0.0942857	0.0541872	GO:0003723	GO:MF	RNA binding	25952	446
TRUE	3.86262e-06	48	350	9	0.0257143	0.1875	GO:0008135	GO:MF	translation factor activity; RNA binding	25952	2005
TRUE	5.23485e-06	3461	350	85	0.242857	0.0245594	GO:0097159	GO:MF	organic cyclic compound binding	25952	10344
TRUE	6.87053e-06	3424	350	84	0.24	0.0245327	GO:1901363	GO:MF	heterocyclic compound binding	25952	11925
TRUE	9.61918e-06	53	350	9	0.0257143	0.169811	GO:0090079	GO:MF	translation regulator activity; nucleic acid binding	25952	10247
TRUE	1.071e-05	71	350	10	0.0285714	0.140845	GO:0045182	GO:MF	translation regulator activity	25952	7195
TRUE	1.88773e-05	1904	350	55	0.157143	0.0288866	GO:0003676	GO:MF	nucleic acid binding	25952	407
TRUE	4.42008e-05	5	350	4	0.0114286	0.8	GO:1990948	GO:MF	ubiquitin ligase inhibitor activity	25952	12230
TRUE	0.000102043	35	350	7	0.02	0.2	GO:0003743	GO:MF	translation initiation factor activity	25952	458
TRUE	0.000131188	6	350	4	0.0114286	0.666667	GO:0055105	GO:MF	ubiquitin-protein transferase inhibitor activity	25952	9622
TRUE	0.000131727	23	350	6	0.0171429	0.26087	GO:0019843	GO:MF	rRNA binding	25952	4615
TRUE	0.000460491	16	350	5	0.0142857	0.3125	GO:0048027	GO:MF	mRNA 5'-UTR binding	25952	8407
TRUE	0.001565	5273	350	106	0.302857	0.0201024	GO:0005515	GO:MF	protein binding	25952	1891
TRUE	0.00544264	4272	350	88	0.251429	0.0205993	GO:0003824	GO:MF	catalytic activity	25952	520
TRUE	0.00803643	14	350	4	0.0114286	0.285714	GO:0055106	GO:MF	ubiquitin-protein transferase regulator activity	25952	9623
TRUE	0.0191137	52	350	6	0.0171429	0.115385	GO:0016835	GO:MF	carbon-oxygen lyase activity	25952	3820
TRUE	0.0322411	139	350	9	0.0257143	0.0647482	GO:0016829	GO:MF	lyase activity	25952	3814

## Sheet: duck_lung_H5N1_3dpi_upreg
significant	p_value	term_size	query_size	intersection_size	precision	recall	term_id	source	term_name	effective_domain_size	source_order
TRUE	3.81168e-47	11193	605	440	0.727273	0.0393103	GO:0008150	GO:BP	biological_process	25952	3550
TRUE	3.3529e-45	6590	605	320	0.528926	0.0485584	GO:0065007	GO:BP	biological regulation	25952	18687
TRUE	8.17931e-42	4426	605	248	0.409917	0.0560325	GO:0050896	GO:BP	response to stimulus	25952	15476
TRUE	3.89067e-41	10251	605	407	0.672727	0.0397034	GO:0009987	GO:BP	cellular process	25952	4294
TRUE	4.68918e-39	6201	605	297	0.490909	0.0478955	GO:0050789	GO:BP	regulation of biological process	25952	15387
TRUE	1.06948e-37	1000	605	107	0.17686	0.107	GO:0002376	GO:BP	immune system process	25952	1042
TRUE	3.03299e-36	5914	605	283	0.467769	0.0478526	GO:0050794	GO:BP	regulation of cellular process	25952	15391
TRUE	3.21169e-32	3853	605	211	0.34876	0.0547625	GO:0051716	GO:BP	cellular response to stimulus	25952	16130
TRUE	4.87156e-32	494	605	71	0.117355	0.143725	GO:0006955	GO:BP	immune response	25952	2907
TRUE	2.53174e-30	998	605	97	0.160331	0.0971944	GO:0009605	GO:BP	response to external stimulus	25952	3997
TRUE	6.00244e-29	3360	605	188	0.310744	0.0559524	GO:0007154	GO:BP	cell communication	25952	3074
TRUE	1.35994e-28	3322	605	186	0.307438	0.0559904	GO:0023052	GO:BP	signaling	25952	7683
TRUE	9.83995e-28	2908	605	170	0.280992	0.0584594	GO:0048518	GO:BP	positive regulation of biological process	25952	14903
TRUE	3.226e-27	3081	605	175	0.289256	0.0567997	GO:0007165	GO:BP	signal transduction	25952	3085
TRUE	1.13395e-24	520	605	64	0.105785	0.123077	GO:0002682	GO:BP	regulation of immune system process	25952	1336
TRUE	2.04895e-23	1752	605	119	0.196694	0.0679224	GO:0048583	GO:BP	regulation of response to stimulus	25952	14958
TRUE	8.98758e-23	409	605	55	0.0909091	0.134474	GO:0051707	GO:BP	response to other organism	25952	16122
TRUE	1.01612e-22	410	605	55	0.0909091	0.134146	GO:0043207	GO:BP	response to external biotic stimulus	25952	12249
TRUE	1.12783e-22	427	605	56	0.092562	0.131148	GO:0009607	GO:BP	response to biotic stimulus	25952	3999
TRUE	1.27021e-21	1385	605	101	0.166942	0.0729242	GO:0070887	GO:BP	cellular response to chemical stimulus	25952	19192
TRUE	1.4033e-21	2664	605	149	0.246281	0.0559309	GO:0048522	GO:BP	positive regulation of cellular process	25952	14907
TRUE	3.98501e-21	1888	605	120	0.198347	0.0635593	GO:0042221	GO:BP	response to chemical	25952	11670
TRUE	4.85554e-21	6369	605	261	0.431405	0.0409797	GO:0071704	GO:BP	organic substance metabolic process	25952	19767
TRUE	2.54216e-20	1295	605	95	0.157025	0.0733591	GO:0010033	GO:BP	response to organic substance	25952	4328
TRUE	5.08718e-20	349	605	48	0.0793388	0.137536	GO:0045321	GO:BP	leukocyte activation	25952	13277
TRUE	5.88306e-20	5372	605	230	0.380165	0.0428146	GO:0043170	GO:BP	macromolecule metabolic process	25952	12238
TRUE	5.9512e-20	538	605	59	0.0975207	0.109665	GO:0044419	GO:BP	biological process involved in interspecies interaction between organisms	25952	12841
TRUE	7.42638e-20	6850	605	271	0.447934	0.039562	GO:0008152	GO:BP	metabolic process	25952	3551
TRUE	3.28974e-19	397	605	50	0.0826446	0.125945	GO:0001775	GO:BP	cell activation	25952	565
TRUE	4.68688e-19	1549	605	103	0.170248	0.0664945	GO:0006950	GO:BP	response to stress	25952	2903
TRUE	3.48628e-18	368	605	47	0.077686	0.127717	GO:0034097	GO:BP	response to cytokine	25952	9709
TRUE	5.32096e-18	494	605	54	0.0892562	0.109312	GO:0006952	GO:BP	defense response	25952	2904
TRUE	6.55466e-18	3239	605	160	0.264463	0.049398	GO:0019222	GO:BP	regulation of metabolic process	25952	6508
TRUE	7.38087e-18	2579	605	138	0.228099	0.0535091	GO:0048519	GO:BP	negative regulation of biological process	25952	14904
TRUE	1.72899e-17	256	605	39	0.0644628	0.152344	GO:0002252	GO:BP	immune effector process	25952	920
TRUE	3.48136e-17	6027	605	241	0.398347	0.0399867	GO:0044238	GO:BP	primary metabolic process	25952	12741
TRUE	4.09735e-17	5641	605	230	0.380165	0.0407729	GO:0006807	GO:BP	nitrogen compound metabolic process	25952	2782
TRUE	4.44617e-17	1096	605	81	0.133884	0.0739051	GO:0071310	GO:BP	cellular response to organic substance	25952	19425
TRUE	5.96762e-17	2347	605	128	0.21157	0.0545377	GO:0048523	GO:BP	negative regulation of cellular process	25952	14908
TRUE	3.12695e-16	262	605	38	0.0628099	0.145038	GO:0098542	GO:BP	defense response to other organism	25952	22106
TRUE	4.73465e-16	345	605	43	0.0710744	0.124638	GO:0071345	GO:BP	cellular response to cytokine stimulus	25952	19458
TRUE	5.67028e-16	1266	605	86	0.142149	0.0679305	GO:0035556	GO:BP	intracellular signal transduction	25952	10508
TRUE	1.10466e-15	3004	605	147	0.242975	0.0489348	GO:0060255	GO:BP	regulation of macromolecule metabolic process	25952	17102
TRUE	1.50644e-15	1286	605	86	0.142149	0.066874	GO:0007166	GO:BP	cell surface receptor signaling pathway	25952	3086
TRUE	1.59731e-15	244	605	36	0.0595041	0.147541	GO:0050776	GO:BP	regulation of immune response	25952	15379
TRUE	2.24897e-15	293	605	39	0.0644628	0.133106	GO:0046649	GO:BP	lymphocyte activation	25952	14327
TRUE	3.03645e-15	6014	605	235	0.38843	0.0390755	GO:0044237	GO:BP	cellular metabolic process	25952	12740
TRUE	5.92537e-15	3376	605	157	0.259504	0.0465047	GO:0051179	GO:BP	localization	25952	15714
TRUE	6.64504e-15	4502	605	191	0.315702	0.0424256	GO:0044260	GO:BP	cellular macromolecule metabolic process	25952	12755
TRUE	8.67174e-15	2949	605	143	0.236364	0.048491	GO:0031323	GO:BP	regulation of cellular metabolic process	25952	8293
TRUE	2.08513e-14	329	605	40	0.0661157	0.121581	GO:0002684	GO:BP	positive regulation of immune system process	25952	1338
TRUE	2.57936e-14	904	605	68	0.112397	0.0752212	GO:0048584	GO:BP	positive regulation of response to stimulus	25952	14959
TRUE	8.18543e-14	1778	605	101	0.166942	0.0568054	GO:0009893	GO:BP	positive regulation of metabolic process	25952	4234
TRUE	8.34731e-14	2840	605	137	0.226446	0.0482394	GO:0080090	GO:BP	regulation of primary metabolic process	25952	20968
TRUE	1.02885e-13	1646	605	96	0.158678	0.0583232	GO:0010604	GO:BP	positive regulation of macromolecule metabolic process	25952	4771
TRUE	2.48188e-13	3778	605	165	0.272727	0.0436739	GO:1901564	GO:BP	organonitrogen compound metabolic process	25952	24840
TRUE	2.78322e-13	2214	605	115	0.190083	0.0519422	GO:0006464	GO:BP	cellular protein modification process	25952	2462
TRUE	2.78322e-13	2214	605	115	0.190083	0.0519422	GO:0036211	GO:BP	protein modification process	25952	10982
TRUE	3.77831e-13	2768	605	133	0.219835	0.0480491	GO:0051171	GO:BP	regulation of nitrogen compound metabolic process	25952	15706
TRUE	4.91382e-13	958	605	68	0.112397	0.0709812	GO:0006468	GO:BP	protein phosphorylation	25952	2465
TRUE	1.79323e-12	2332	605	117	0.193388	0.0501715	GO:0043412	GO:BP	macromolecule modification	25952	12355
TRUE	2.33189e-12	1113	605	73	0.120661	0.0655885	GO:0010628	GO:BP	positive regulation of gene expression	25952	4794
TRUE	2.37472e-12	193	605	29	0.0479339	0.150259	GO:0009617	GO:BP	response to bacterium	25952	4008
TRUE	3.03931e-12	3256	605	146	0.241322	0.0448403	GO:0019538	GO:BP	protein metabolic process	25952	6803
TRUE	3.11926e-12	1196	605	76	0.12562	0.0635452	GO:0016310	GO:BP	phosphorylation	25952	5806
TRUE	7.35653e-12	371	605	39	0.0644628	0.105121	GO:0032101	GO:BP	regulation of response to external stimulus	25952	8579
TRUE	1.44297e-11	1364	605	81	0.133884	0.0593842	GO:0009966	GO:BP	regulation of signal transduction	25952	4287
TRUE	2.11244e-11	1214	605	75	0.123967	0.0617792	GO:0051239	GO:BP	regulation of multicellular organismal process	25952	15763
TRUE	2.58666e-11	2239	605	111	0.183471	0.0495757	GO:0010468	GO:BP	regulation of gene expression	25952	4670
TRUE	3.51761e-11	1749	605	94	0.155372	0.053745	GO:0006796	GO:BP	phosphate-containing compound metabolic process	25952	2771
TRUE	4.98372e-11	1561	605	87	0.143802	0.0557335	GO:0010646	GO:BP	regulation of cell communication	25952	4812
TRUE	6.26877e-11	1766	605	94	0.155372	0.0532276	GO:0006793	GO:BP	phosphorus metabolic process	25952	2768
TRUE	6.89641e-11	1570	605	87	0.143802	0.055414	GO:0023051	GO:BP	regulation of signaling	25952	7682
TRUE	7.07133e-11	304	605	34	0.0561983	0.111842	GO:0001816	GO:BP	cytokine production	25952	598
TRUE	1.81654e-10	1915	605	98	0.161983	0.0511749	GO:0019219	GO:BP	regulation of nucleobase-containing compound metabolic process	25952	6505
TRUE	1.85709e-10	856	605	59	0.0975207	0.0689252	GO:0040011	GO:BP	locomotion	25952	11507
TRUE	2.35219e-10	167	605	25	0.0413223	0.149701	GO:0045087	GO:BP	innate immune response	25952	13177
TRUE	2.50153e-10	862	605	59	0.0975207	0.0684455	GO:0008219	GO:BP	cell death	25952	3580
TRUE	2.55109e-10	198	605	27	0.0446281	0.136364	GO:0042110	GO:BP	T cell activation	25952	11587
TRUE	3.22271e-10	1501	605	83	0.13719	0.0552965	GO:0051173	GO:BP	positive regulation of nitrogen compound metabolic process	25952	15708
TRUE	3.5622e-10	170	605	25	0.0413223	0.147059	GO:0019221	GO:BP	cytokine-mediated signaling pathway	25952	6507
TRUE	4.23345e-10	1883	605	96	0.158678	0.0509825	GO:0010556	GO:BP	regulation of macromolecule biosynthetic process	25952	4728
TRUE	4.54424e-10	1624	605	87	0.143802	0.0535714	GO:0006355	GO:BP	regulation of transcription; DNA-templated	25952	2372
TRUE	4.60429e-10	1653	605	88	0.145455	0.0532365	GO:1903506	GO:BP	regulation of nucleic acid-templated transcription	25952	26558
TRUE	4.60429e-10	1653	605	88	0.145455	0.0532365	GO:2001141	GO:BP	regulation of RNA biosynthetic process	25952	30327
TRUE	5.10816e-10	1978	605	99	0.163636	0.0500506	GO:0009889	GO:BP	regulation of biosynthetic process	25952	4230
TRUE	5.38201e-10	254	605	30	0.0495868	0.11811	GO:0002521	GO:BP	leukocyte differentiation	25952	1179
TRUE	6.29852e-10	597	605	47	0.077686	0.078727	GO:1901700	GO:BP	response to oxygen-containing compound	25952	24953
TRUE	6.62105e-10	190	605	26	0.0429752	0.136842	GO:1903131	GO:BP	mononuclear cell differentiation	25952	26232
TRUE	7.66536e-10	3386	605	143	0.236364	0.0422327	GO:0032501	GO:BP	multicellular organismal process	25952	8844
TRUE	8.39057e-10	1585	605	85	0.140496	0.0536278	GO:0031325	GO:BP	positive regulation of cellular metabolic process	25952	8295
TRUE	9.22792e-10	1849	605	94	0.155372	0.0508383	GO:2000112	GO:BP	regulation of cellular macromolecule biosynthetic process	25952	29347
TRUE	9.45572e-10	1791	605	92	0.152066	0.051368	GO:0051252	GO:BP	regulation of RNA metabolic process	25952	15773
TRUE	1.05403e-09	2843	605	126	0.208264	0.0443194	GO:0032502	GO:BP	developmental process	25952	8845
TRUE	1.35295e-09	212	605	27	0.0446281	0.127358	GO:0002694	GO:BP	regulation of leukocyte activation	25952	1348
TRUE	1.47042e-09	800	605	55	0.0909091	0.06875	GO:0012501	GO:BP	programmed cell death	25952	5138
TRUE	1.59125e-09	1956	605	97	0.160331	0.049591	GO:0031326	GO:BP	regulation of cellular biosynthetic process	25952	8296
TRUE	2.05076e-09	168	605	24	0.0396694	0.142857	GO:0030098	GO:BP	lymphocyte differentiation	25952	7736
TRUE	2.88252e-09	623	605	47	0.077686	0.0754414	GO:0042325	GO:BP	regulation of phosphorylation	25952	11717
TRUE	3.2096e-09	695	605	50	0.0826446	0.0719424	GO:0016477	GO:BP	cell migration	25952	5846
TRUE	3.92312e-09	2800	605	123	0.203306	0.0439286	GO:0044267	GO:BP	cellular protein metabolic process	25952	12759
TRUE	4.39287e-09	103	605	19	0.031405	0.184466	GO:0002237	GO:BP	response to molecule of bacterial origin	25952	906
TRUE	6.23636e-09	756	605	52	0.0859504	0.0687831	GO:0051674	GO:BP	localization of cell	25952	16096
TRUE	6.23636e-09	756	605	52	0.0859504	0.0687831	GO:0048870	GO:BP	cell motility	25952	15224
TRUE	6.96528e-09	227	605	27	0.0446281	0.118943	GO:0050865	GO:BP	regulation of cell activation	25952	15450
TRUE	7.09021e-09	1738	605	88	0.145455	0.0506329	GO:0097659	GO:BP	nucleic acid-templated transcription	25952	22023
TRUE	7.64264e-09	1711	605	87	0.143802	0.0508475	GO:0006351	GO:BP	transcription; DNA-templated	25952	2368
TRUE	8.52405e-09	1744	605	88	0.145455	0.0504587	GO:0032774	GO:BP	RNA biosynthetic process	25952	9058
TRUE	8.88703e-09	991	605	61	0.100826	0.061554	GO:0006928	GO:BP	movement of cell or subcellular component	25952	2885
TRUE	9.42313e-09	1261	605	71	0.117355	0.0563045	GO:0032879	GO:BP	regulation of localization	25952	9122
TRUE	1.29246e-08	84	605	17	0.0280992	0.202381	GO:0002274	GO:BP	myeloid leukocyte activation	25952	942
TRUE	1.29867e-08	771	605	52	0.0859504	0.0674449	GO:0048585	GO:BP	negative regulation of response to stimulus	25952	14960
TRUE	1.62114e-08	751	605	51	0.0842975	0.0679095	GO:1902531	GO:BP	regulation of intracellular signal transduction	25952	25707
TRUE	1.74065e-08	272	605	29	0.0479339	0.106618	GO:0033993	GO:BP	response to lipid	25952	9672
TRUE	1.74419e-08	236	605	27	0.0446281	0.114407	GO:0006954	GO:BP	inflammatory response	25952	2906
TRUE	2.06509e-08	112	605	19	0.031405	0.169643	GO:0009615	GO:BP	response to virus	25952	4006
TRUE	2.13287e-08	187	605	24	0.0396694	0.128342	GO:0050778	GO:BP	positive regulation of immune response	25952	15381
TRUE	2.6482e-08	1431	605	76	0.12562	0.0531097	GO:0009892	GO:BP	negative regulation of metabolic process	25952	4233
TRUE	3.0896e-08	1048	605	62	0.102479	0.0591603	GO:0006357	GO:BP	regulation of transcription by RNA polymerase II	25952	2374
TRUE	4.00572e-08	2039	605	96	0.158678	0.0470819	GO:0018130	GO:BP	heterocycle biosynthetic process	25952	6045
TRUE	4.22875e-08	2041	605	96	0.158678	0.0470358	GO:0019438	GO:BP	aromatic compound biosynthetic process	25952	6708
TRUE	4.5093e-08	723	605	49	0.0809917	0.0677732	GO:0019220	GO:BP	regulation of phosphate metabolic process	25952	6506
TRUE	4.73311e-08	724	605	49	0.0809917	0.0676796	GO:0051174	GO:BP	regulation of phosphorus metabolic process	25952	15709
TRUE	5.07219e-08	775	605	51	0.0842975	0.0658065	GO:0006915	GO:BP	apoptotic process	25952	2874
TRUE	5.14509e-08	3076	605	128	0.21157	0.0416125	GO:1901576	GO:BP	organic substance biosynthetic process	25952	24851
TRUE	6.09485e-08	1993	605	94	0.155372	0.0471651	GO:0034654	GO:BP	nucleobase-containing compound biosynthetic process	25952	10049
TRUE	8.38065e-08	3132	605	129	0.213223	0.0411877	GO:0009058	GO:BP	biosynthetic process	25952	3681
TRUE	8.76531e-08	3034	605	126	0.208264	0.0415293	GO:0044249	GO:BP	cellular biosynthetic process	25952	12748
TRUE	8.93358e-08	136	605	20	0.0330579	0.147059	GO:0060326	GO:BP	cell chemotaxis	25952	17171
TRUE	9.06082e-08	640	605	45	0.0743802	0.0703125	GO:0007155	GO:BP	cell adhesion	25952	3075
TRUE	9.26147e-08	2642	605	114	0.18843	0.0431491	GO:0048856	GO:BP	anatomical structure development	25952	15211
TRUE	1.11083e-07	644	605	45	0.0743802	0.0698758	GO:0022610	GO:BP	biological adhesion	25952	7637
TRUE	1.12854e-07	2109	605	97	0.160331	0.0459934	GO:1901362	GO:BP	organic cyclic compound biosynthetic process	25952	24654
TRUE	1.21679e-07	96	605	17	0.0280992	0.177083	GO:0032496	GO:BP	response to lipopolysaccharide	25952	8840
TRUE	1.25806e-07	257	605	27	0.0446281	0.105058	GO:0001817	GO:BP	regulation of cytokine production	25952	599
TRUE	1.28037e-07	276	605	28	0.046281	0.101449	GO:0006935	GO:BP	chemotaxis	25952	2892
TRUE	1.44801e-07	420	605	35	0.0578512	0.0833333	GO:0030097	GO:BP	hemopoiesis	25952	7735
TRUE	1.64934e-07	279	605	28	0.046281	0.100358	GO:0042330	GO:BP	taxis	25952	11720
TRUE	1.75912e-07	558	605	41	0.0677686	0.0734767	GO:0080134	GO:BP	regulation of response to stress	25952	20987
TRUE	2.22134e-07	1100	605	62	0.102479	0.0563636	GO:0006366	GO:BP	transcription by RNA polymerase II	25952	2381
TRUE	2.28569e-07	783	605	50	0.0826446	0.063857	GO:0031399	GO:BP	regulation of protein modification process	25952	8335
TRUE	2.29079e-07	683	605	46	0.0760331	0.0673499	GO:0010941	GO:BP	regulation of cell death	25952	5083
TRUE	2.44834e-07	114	605	18	0.0297521	0.157895	GO:0002443	GO:BP	leukocyte mediated immunity	25952	1102
TRUE	2.46851e-07	1214	605	66	0.109091	0.0543657	GO:0031324	GO:BP	negative regulation of cellular metabolic process	25952	8294
TRUE	2.58963e-07	2918	605	121	0.2	0.0414668	GO:0010467	GO:BP	gene expression	25952	4669
TRUE	2.62782e-07	637	605	44	0.0727273	0.0690738	GO:0051240	GO:BP	positive regulation of multicellular organismal process	25952	15764
TRUE	2.87695e-07	2432	605	106	0.175207	0.0435855	GO:0044271	GO:BP	cellular nitrogen compound biosynthetic process	25952	12762
TRUE	3.00585e-07	130	605	19	0.031405	0.146154	GO:0002697	GO:BP	regulation of immune effector process	25952	1351
TRUE	3.59384e-07	871	605	53	0.0876033	0.0608496	GO:0051254	GO:BP	positive regulation of RNA metabolic process	25952	15775
TRUE	3.99338e-07	953	605	56	0.092562	0.0587618	GO:0045935	GO:BP	positive regulation of nucleobase-containing compound metabolic process	25952	13705
TRUE	4.24053e-07	1850	605	87	0.143802	0.047027	GO:0065008	GO:BP	regulation of biological quality	25952	18688
TRUE	4.78022e-07	1319	605	69	0.11405	0.0523124	GO:0010605	GO:BP	negative regulation of macromolecule metabolic process	25952	4772
TRUE	5.09374e-07	1151	605	63	0.104132	0.054735	GO:0050793	GO:BP	regulation of developmental process	25952	15390
TRUE	5.27848e-07	555	605	40	0.0661157	0.0720721	GO:0001932	GO:BP	regulation of protein phosphorylation	25952	675
TRUE	6.13329e-07	443	605	35	0.0578512	0.0790068	GO:0048534	GO:BP	hematopoietic or lymphoid organ development	25952	14917
TRUE	7.5642e-07	469	605	36	0.0595041	0.0767591	GO:0002520	GO:BP	immune system development	25952	1178
TRUE	7.85624e-07	2508	605	107	0.17686	0.0426635	GO:0009059	GO:BP	macromolecule biosynthetic process	25952	3682
TRUE	8.76792e-07	1028	605	58	0.0958678	0.0564202	GO:0050790	GO:BP	regulation of catalytic activity	25952	15388
TRUE	1.0105e-06	124	605	18	0.0297521	0.145161	GO:0002250	GO:BP	adaptive immune response	25952	918
TRUE	1.07818e-06	323	605	29	0.0479339	0.0897833	GO:0030155	GO:BP	regulation of cell adhesion	25952	7752
TRUE	1.15526e-06	125	605	18	0.0297521	0.144	GO:0030217	GO:BP	T cell differentiation	25952	7791
TRUE	1.15907e-06	795	605	49	0.0809917	0.0616352	GO:0045893	GO:BP	positive regulation of transcription; DNA-templated	25952	13665
TRUE	1.22756e-06	2205	605	97	0.160331	0.0439909	GO:0048731	GO:BP	system development	25952	15094
TRUE	1.30632e-06	621	605	42	0.0694215	0.0676329	GO:0009968	GO:BP	negative regulation of signal transduction	25952	4289
TRUE	1.34241e-06	1265	605	66	0.109091	0.0521739	GO:0065009	GO:BP	regulation of molecular function	25952	18689
TRUE	1.50969e-06	2472	605	105	0.173554	0.0424757	GO:0034645	GO:BP	cellular macromolecule biosynthetic process	25952	10044
TRUE	1.74858e-06	177	605	21	0.0347107	0.118644	GO:0051249	GO:BP	regulation of lymphocyte activation	25952	15770
TRUE	1.80998e-06	885	605	52	0.0859504	0.0587571	GO:0008283	GO:BP	cell population proliferation	25952	3587
TRUE	1.9146e-06	629	605	42	0.0694215	0.0667727	GO:0043067	GO:BP	regulation of programmed cell death	25952	12178
TRUE	1.93271e-06	654	605	43	0.0710744	0.0657492	GO:0010648	GO:BP	negative regulation of cell communication	25952	4814
TRUE	1.96747e-06	605	605	41	0.0677686	0.0677686	GO:2000026	GO:BP	regulation of multicellular organismal development	25952	29262
TRUE	2.04129e-06	731	605	46	0.0760331	0.0629275	GO:0042127	GO:BP	regulation of cell population proliferation	25952	11598
TRUE	2.21923e-06	657	605	43	0.0710744	0.065449	GO:0023057	GO:BP	negative regulation of signaling	25952	7688
TRUE	2.47481e-06	2364	605	101	0.166942	0.0427242	GO:0007275	GO:BP	multicellular organism development	25952	3186
TRUE	2.64132e-06	1115	605	60	0.0991736	0.0538117	GO:0051172	GO:BP	negative regulation of nitrogen compound metabolic process	25952	15707
TRUE	3.20153e-06	2572	605	107	0.17686	0.0416019	GO:0051234	GO:BP	establishment of localization	25952	15758
TRUE	3.35277e-06	821	605	49	0.0809917	0.0596833	GO:1903508	GO:BP	positive regulation of nucleic acid-templated transcription	25952	26560
TRUE	3.35277e-06	821	605	49	0.0809917	0.0596833	GO:1902680	GO:BP	positive regulation of RNA biosynthetic process	25952	25826
TRUE	3.46335e-06	450	605	34	0.0561983	0.0755556	GO:1901701	GO:BP	cellular response to oxygen-containing compound	25952	24954
TRUE	3.51961e-06	239	605	24	0.0396694	0.100418	GO:0010942	GO:BP	positive regulation of cell death	25952	5084
TRUE	4.74603e-06	78	605	14	0.0231405	0.179487	GO:0071216	GO:BP	cellular response to biotic stimulus	25952	19335
TRUE	4.89036e-06	2493	605	104	0.171901	0.0417168	GO:0006810	GO:BP	transport	25952	2785
TRUE	7.13136e-06	463	605	34	0.0561983	0.0734341	GO:0040012	GO:BP	regulation of locomotion	25952	11508
TRUE	8.11013e-06	925	605	52	0.0859504	0.0562162	GO:0010557	GO:BP	positive regulation of macromolecule biosynthetic process	25952	4729
TRUE	9.4186e-06	2960	605	117	0.193388	0.039527	GO:0046483	GO:BP	heterocycle metabolic process	25952	14222
TRUE	9.52726e-06	3097	605	121	0.2	0.0390701	GO:1901360	GO:BP	organic cyclic compound metabolic process	25952	24652
TRUE	9.82307e-06	36	605	10	0.0165289	0.277778	GO:0042116	GO:BP	macrophage activation	25952	11589
TRUE	9.84385e-06	1242	605	63	0.104132	0.0507246	GO:0051246	GO:BP	regulation of protein metabolic process	25952	15767
TRUE	1.00283e-05	2297	605	97	0.160331	0.042229	GO:0016070	GO:BP	RNA metabolic process	25952	5696
TRUE	1.06e-05	214	605	22	0.0363636	0.102804	GO:0031347	GO:BP	regulation of defense response	25952	8316
TRUE	1.06377e-05	160	605	19	0.031405	0.11875	GO:0002683	GO:BP	negative regulation of immune system process	25952	1337
TRUE	1.32591e-05	428	605	32	0.0528926	0.0747664	GO:0051241	GO:BP	negative regulation of multicellular organismal process	25952	15765
TRUE	1.412e-05	913	605	51	0.0842975	0.0558598	GO:0033554	GO:BP	cellular response to stress	25952	9559
TRUE	1.43938e-05	623	605	40	0.0661157	0.0642055	GO:0045944	GO:BP	positive regulation of transcription by RNA polymerase II	25952	13713
TRUE	1.47418e-05	99	605	15	0.0247934	0.151515	GO:0002460	GO:BP	adaptive immune response based on somatic recombination of immune receptors built from immunoglobulin superfamily domains	25952	1119
TRUE	1.86808e-05	2996	605	117	0.193388	0.0390521	GO:0006725	GO:BP	cellular aromatic compound metabolic process	25952	2711
TRUE	1.9064e-05	1844	605	82	0.135537	0.0444685	GO:0048869	GO:BP	cellular developmental process	25952	15223
TRUE	2.50241e-05	264	605	24	0.0396694	0.0909091	GO:1902532	GO:BP	negative regulation of intracellular signal transduction	25952	25708
TRUE	2.59366e-05	611	605	39	0.0644628	0.0638298	GO:0042981	GO:BP	regulation of apoptotic process	25952	12117
TRUE	2.66027e-05	931	605	51	0.0842975	0.0547798	GO:0010629	GO:BP	negative regulation of gene expression	25952	4795
TRUE	2.69831e-05	441	605	32	0.0528926	0.0725624	GO:2000145	GO:BP	regulation of cell motility	25952	29380
TRUE	2.98107e-05	1162	605	59	0.0975207	0.0507745	GO:0032268	GO:BP	regulation of cellular protein metabolic process	25952	8680
TRUE	3.0664e-05	153	605	18	0.0297521	0.117647	GO:0032103	GO:BP	positive regulation of response to external stimulus	25952	8581
TRUE	3.16183e-05	63	605	12	0.0198347	0.190476	GO:0060759	GO:BP	regulation of response to cytokine stimulus	25952	17584
TRUE	3.16741e-05	964	605	52	0.0859504	0.0539419	GO:0031328	GO:BP	positive regulation of cellular biosynthetic process	25952	8298
TRUE	3.37634e-05	2891	605	113	0.186777	0.0390868	GO:0006139	GO:BP	nucleobase-containing compound metabolic process	25952	2177
TRUE	3.39852e-05	137	605	17	0.0280992	0.124088	GO:0043405	GO:BP	regulation of MAP kinase activity	25952	12349
TRUE	3.59682e-05	423	605	31	0.0512397	0.0732861	GO:0030334	GO:BP	regulation of cell migration	25952	7848
TRUE	3.88464e-05	52	605	11	0.0181818	0.211538	GO:0008645	GO:BP	hexose transmembrane transport	25952	3669
TRUE	4.25139e-05	674	605	41	0.0677686	0.0608309	GO:0009967	GO:BP	positive regulation of signal transduction	25952	4288
TRUE	4.28096e-05	973	605	52	0.0859504	0.053443	GO:0009891	GO:BP	positive regulation of biosynthetic process	25952	4232
TRUE	4.72632e-05	549	605	36	0.0595041	0.0655738	GO:0048646	GO:BP	anatomical structure formation involved in morphogenesis	25952	15010
TRUE	5.15248e-05	3329	605	125	0.206612	0.0375488	GO:0034641	GO:BP	cellular nitrogen compound metabolic process	25952	10040
TRUE	5.24383e-05	141	605	17	0.0280992	0.120567	GO:0007159	GO:BP	leukocyte cell-cell adhesion	25952	3079
TRUE	5.32931e-05	454	605	32	0.0528926	0.0704846	GO:0051338	GO:BP	regulation of transferase activity	25952	15844
TRUE	5.46652e-05	733	605	43	0.0710744	0.058663	GO:0009890	GO:BP	negative regulation of biosynthetic process	25952	4231
TRUE	5.60848e-05	159	605	18	0.0297521	0.113208	GO:0001819	GO:BP	positive regulation of cytokine production	25952	601
TRUE	5.65298e-05	2613	605	104	0.171901	0.039801	GO:0090304	GO:BP	nucleic acid metabolic process	25952	21428
TRUE	5.90164e-05	54	605	11	0.0181818	0.203704	GO:0015749	GO:BP	monosaccharide transmembrane transport	25952	5447
TRUE	5.99292e-05	319	605	26	0.0429752	0.0815047	GO:0008285	GO:BP	negative regulation of cell population proliferation	25952	3589
TRUE	6.03805e-05	80	605	13	0.0214876	0.1625	GO:0051607	GO:BP	defense response to virus	25952	16035
TRUE	6.03805e-05	80	605	13	0.0214876	0.1625	GO:0140546	GO:BP	defense response to symbiont	25952	23224
TRUE	6.05124e-05	605	605	38	0.0628099	0.0628099	GO:0043085	GO:BP	positive regulation of catalytic activity	25952	12183
TRUE	6.32449e-05	126	605	16	0.0264463	0.126984	GO:0072593	GO:BP	reactive oxygen species metabolic process	25952	20461
TRUE	6.35795e-05	110	605	15	0.0247934	0.136364	GO:0002831	GO:BP	regulation of response to biotic stimulus	25952	1478
TRUE	6.52779e-05	67	605	12	0.0198347	0.179104	GO:0071219	GO:BP	cellular response to molecule of bacterial origin	25952	19338
TRUE	6.99241e-05	366	605	28	0.046281	0.0765027	GO:0000165	GO:BP	MAPK cascade	25952	72
TRUE	7.22304e-05	55	605	11	0.0181818	0.2	GO:0034219	GO:BP	carbohydrate transmembrane transport	25952	9814
TRUE	9.65929e-05	775	605	44	0.0727273	0.0567742	GO:0044093	GO:BP	positive regulation of molecular function	25952	12689
TRUE	0.000103445	114	605	15	0.0247934	0.131579	GO:0002253	GO:BP	activation of immune response	25952	921
TRUE	0.000107734	724	605	42	0.0694215	0.058011	GO:0031327	GO:BP	negative regulation of cellular biosynthetic process	25952	8297
TRUE	0.000113117	204	605	20	0.0330579	0.0980392	GO:0071396	GO:BP	cellular response to lipid	25952	19509
TRUE	0.000114613	1542	605	70	0.115702	0.0453956	GO:0048513	GO:BP	animal organ development	25952	14898
TRUE	0.000118505	470	605	32	0.0528926	0.0680851	GO:0051270	GO:BP	regulation of cellular component movement	25952	15785
TRUE	0.000119355	35	605	9	0.014876	0.257143	GO:0032642	GO:BP	regulation of chemokine production	25952	8928
TRUE	0.000121882	399	605	29	0.0479339	0.0726817	GO:0043549	GO:BP	regulation of kinase activity	25952	12450
TRUE	0.000136983	1304	605	62	0.102479	0.047546	GO:0009653	GO:BP	anatomical structure morphogenesis	25952	4041
TRUE	0.000145439	101	605	14	0.0231405	0.138614	GO:0002366	GO:BP	leukocyte activation involved in immune response	25952	1034
TRUE	0.000155865	36	605	9	0.014876	0.25	GO:0032602	GO:BP	chemokine production	25952	8888
TRUE	0.0001648	118	605	15	0.0247934	0.127119	GO:0071496	GO:BP	cellular response to external stimulus	25952	19601
TRUE	0.000172517	171	605	18	0.0297521	0.105263	GO:1903706	GO:BP	regulation of hemopoiesis	25952	26753
TRUE	0.000186937	103	605	14	0.0231405	0.135922	GO:0002263	GO:BP	cell activation involved in immune response	25952	931
TRUE	0.000243954	1795	605	77	0.127273	0.0428969	GO:0030154	GO:BP	cell differentiation	25952	7751
TRUE	0.000258896	38	605	9	0.014876	0.236842	GO:0010827	GO:BP	regulation of glucose transmembrane transport	25952	4982
TRUE	0.00027122	749	605	42	0.0694215	0.0560748	GO:0010647	GO:BP	positive regulation of cell communication	25952	4813
TRUE	0.000279035	76	605	12	0.0198347	0.157895	GO:0006909	GO:BP	phagocytosis	25952	2868
TRUE	0.00028367	696	605	40	0.0661157	0.0574713	GO:0010558	GO:BP	negative regulation of macromolecule biosynthetic process	25952	4730
TRUE	0.000301967	752	605	42	0.0694215	0.0558511	GO:0023056	GO:BP	positive regulation of signaling	25952	7687
TRUE	0.000323621	77	605	12	0.0198347	0.155844	GO:0097529	GO:BP	myeloid leukocyte migration	25952	21986
TRUE	0.00034123	142	605	16	0.0264463	0.112676	GO:0050900	GO:BP	leukocyte migration	25952	15479
TRUE	0.000360558	51	605	10	0.0165289	0.196078	GO:1904659	GO:BP	glucose transmembrane transport	25952	27613
TRUE	0.000377923	397	605	28	0.046281	0.070529	GO:1901698	GO:BP	response to nitrogen compound	25952	24951
TRUE	0.000381501	704	605	40	0.0661157	0.0568182	GO:0045595	GO:BP	regulation of cell differentiation	25952	13387
TRUE	0.000432259	79	605	12	0.0198347	0.151899	GO:0002699	GO:BP	positive regulation of immune effector process	25952	1353
TRUE	0.000532375	686	605	39	0.0644628	0.0568513	GO:2000113	GO:BP	negative regulation of cellular macromolecule biosynthetic process	25952	29348
TRUE	0.000559321	225	605	20	0.0330579	0.0888889	GO:0043068	GO:BP	positive regulation of programmed cell death	25952	12179
TRUE	0.000602367	67	605	11	0.0181818	0.164179	GO:0002703	GO:BP	regulation of leukocyte mediated immunity	25952	1357
TRUE	0.000602367	67	605	11	0.0181818	0.164179	GO:0045088	GO:BP	regulation of innate immune response	25952	13178
TRUE	0.000607609	14	605	6	0.00991736	0.428571	GO:0002455	GO:BP	humoral immune response mediated by circulating immunoglobulin	25952	1114
TRUE	0.000657032	384	605	27	0.0446281	0.0703125	GO:0001944	GO:BP	vasculature development	25952	684
TRUE	0.000658487	131	605	15	0.0247934	0.114504	GO:1902105	GO:BP	regulation of leukocyte differentiation	25952	25343
TRUE	0.000753867	272	605	22	0.0363636	0.0808824	GO:0098656	GO:BP	anion transmembrane transport	25952	22125
TRUE	0.000755199	363	605	26	0.0429752	0.0716253	GO:0045859	GO:BP	regulation of protein kinase activity	25952	13635
TRUE	0.000759042	55	605	10	0.0165289	0.181818	GO:1903959	GO:BP	regulation of anion transmembrane transport	25952	26969
TRUE	0.000833297	116	605	14	0.0231405	0.12069	GO:0042113	GO:BP	B cell activation	25952	11588
TRUE	0.000930109	367	605	26	0.0429752	0.0708447	GO:0010243	GO:BP	response to organonitrogen compound	25952	4517
TRUE	0.0011129	86	605	12	0.0198347	0.139535	GO:0002449	GO:BP	lymphocyte mediated immunity	25952	1108
TRUE	0.00112073	174	605	17	0.0280992	0.0977011	GO:0022407	GO:BP	regulation of cell-cell adhesion	25952	7617
TRUE	0.00118741	1143	605	54	0.0892562	0.0472441	GO:0071702	GO:BP	organic substance transport	25952	19765
TRUE	0.00131149	576	605	34	0.0561983	0.0590278	GO:0035295	GO:BP	tube development	25952	10332
TRUE	0.00137272	217	605	19	0.031405	0.0875576	GO:0043065	GO:BP	positive regulation of apoptotic process	25952	12176
TRUE	0.0018272	25	605	7	0.0115702	0.28	GO:0032722	GO:BP	positive regulation of chemokine production	25952	9008
TRUE	0.00189601	559	605	33	0.0545455	0.059034	GO:0072359	GO:BP	circulatory system development	25952	20303
TRUE	0.00193781	456	605	29	0.0479339	0.0635965	GO:0035239	GO:BP	tube morphogenesis	25952	10297
TRUE	0.00206424	61	605	10	0.0165289	0.163934	GO:0050864	GO:BP	regulation of B cell activation	25952	15449
TRUE	0.00206592	91	605	12	0.0198347	0.131868	GO:0030595	GO:BP	leukocyte chemotaxis	25952	7954
TRUE	0.00215856	589	605	34	0.0561983	0.057725	GO:0045892	GO:BP	negative regulation of transcription; DNA-templated	25952	13664
TRUE	0.00222127	163	605	16	0.0264463	0.0981595	GO:1901652	GO:BP	response to peptide	25952	24915
TRUE	0.00229203	126	605	14	0.0231405	0.111111	GO:0050863	GO:BP	regulation of T cell activation	25952	15448
TRUE	0.00233885	314	605	23	0.0380165	0.0732484	GO:0048514	GO:BP	blood vessel morphogenesis	25952	14899
TRUE	0.00235886	17	605	6	0.00991736	0.352941	GO:1903960	GO:BP	negative regulation of anion transmembrane transport	25952	26970
TRUE	0.00237646	1231	605	56	0.092562	0.0454915	GO:0006820	GO:BP	anion transport	25952	2793
TRUE	0.00241031	62	605	10	0.0165289	0.16129	GO:0042742	GO:BP	defense response to bacterium	25952	11971
TRUE	0.00259685	49	605	9	0.014876	0.183673	GO:0050777	GO:BP	negative regulation of immune response	25952	15380
TRUE	0.00280583	63	605	10	0.0165289	0.15873	GO:0071222	GO:BP	cellular response to lipopolysaccharide	25952	19341
TRUE	0.00301437	708	605	38	0.0628099	0.0536723	GO:0051247	GO:BP	positive regulation of protein metabolic process	25952	15768
TRUE	0.00301645	598	605	34	0.0561983	0.0568562	GO:1902679	GO:BP	negative regulation of RNA biosynthetic process	25952	25825
TRUE	0.00301645	598	605	34	0.0561983	0.0568562	GO:1903507	GO:BP	negative regulation of nucleic acid-templated transcription	25952	26559
TRUE	0.00304356	129	605	14	0.0231405	0.108527	GO:0002696	GO:BP	positive regulation of leukocyte activation	25952	1350
TRUE	0.00311791	251	605	20	0.0330579	0.0796813	GO:0001525	GO:BP	angiogenesis	25952	449
TRUE	0.00329073	79	605	11	0.0181818	0.139241	GO:0008643	GO:BP	carbohydrate transport	25952	3668
TRUE	0.00346857	18	605	6	0.00991736	0.333333	GO:1903524	GO:BP	positive regulation of blood circulation	25952	26576
TRUE	0.00346857	18	605	6	0.00991736	0.333333	GO:0045823	GO:BP	positive regulation of heart contraction	25952	13601
TRUE	0.00353814	189	605	17	0.0280992	0.0899471	GO:0051090	GO:BP	regulation of DNA-binding transcription factor activity	25952	15633
TRUE	0.00373596	80	605	11	0.0181818	0.1375	GO:0006109	GO:BP	regulation of carbohydrate metabolic process	25952	2150
TRUE	0.00376922	65	605	10	0.0165289	0.153846	GO:0009612	GO:BP	response to mechanical stimulus	25952	4004
TRUE	0.00400767	132	605	14	0.0231405	0.106061	GO:0050867	GO:BP	positive regulation of cell activation	25952	15452
TRUE	0.00419054	423	605	27	0.0446281	0.0638298	GO:1902533	GO:BP	positive regulation of intracellular signal transduction	25952	25709
TRUE	0.00423312	81	605	11	0.0181818	0.135802	GO:0045619	GO:BP	regulation of lymphocyte differentiation	25952	13411
TRUE	0.00423312	81	605	11	0.0181818	0.135802	GO:0002685	GO:BP	regulation of leukocyte migration	25952	1339
TRUE	0.00431904	279	605	21	0.0347107	0.0752688	GO:0051347	GO:BP	positive regulation of transferase activity	25952	15853
TRUE	0.00464056	327	605	23	0.0380165	0.0703364	GO:0043408	GO:BP	regulation of MAPK cascade	25952	12352
TRUE	0.00547107	29	605	7	0.0115702	0.241379	GO:0032677	GO:BP	regulation of interleukin-8 production	25952	8963
TRUE	0.00547107	29	605	7	0.0115702	0.241379	GO:0002275	GO:BP	myeloid cell activation involved in immune response	25952	943
TRUE	0.00608892	84	605	11	0.0181818	0.130952	GO:0002768	GO:BP	immune response-regulating cell surface receptor signaling pathway	25952	1416
TRUE	0.00608892	84	605	11	0.0181818	0.130952	GO:0002764	GO:BP	immune response-regulating signaling pathway	25952	1412
TRUE	0.00620407	357	605	24	0.0396694	0.0672269	GO:0001568	GO:BP	blood vessel development	25952	476
TRUE	0.00622978	702	605	37	0.061157	0.0527066	GO:0045934	GO:BP	negative regulation of nucleobase-containing compound metabolic process	25952	13704
TRUE	0.00646688	675	605	36	0.0595041	0.0533333	GO:0009719	GO:BP	response to endogenous stimulus	25952	4087
TRUE	0.00678639	138	605	14	0.0231405	0.101449	GO:0040013	GO:BP	negative regulation of locomotion	25952	11509
TRUE	0.00682412	359	605	24	0.0396694	0.0668524	GO:0001934	GO:BP	positive regulation of protein phosphorylation	25952	677
TRUE	0.00682412	359	605	24	0.0396694	0.0668524	GO:0098609	GO:BP	cell-cell adhesion	25952	22117
TRUE	0.0069102	384	605	25	0.0413223	0.0651042	GO:0042327	GO:BP	positive regulation of phosphorylation	25952	11719
TRUE	0.00699322	30	605	7	0.0115702	0.233333	GO:0046324	GO:BP	regulation of glucose import	25952	14085
TRUE	0.00709605	12	605	5	0.00826446	0.416667	GO:0043032	GO:BP	positive regulation of macrophage activation	25952	12149
TRUE	0.00738052	651	605	35	0.0578512	0.0537634	GO:0051253	GO:BP	negative regulation of RNA metabolic process	25952	15774
TRUE	0.00768988	86	605	11	0.0181818	0.127907	GO:0032944	GO:BP	regulation of mononuclear cell proliferation	25952	9176
TRUE	0.00768988	86	605	11	0.0181818	0.127907	GO:0050670	GO:BP	regulation of lymphocyte proliferation	25952	15321
TRUE	0.00786064	362	605	24	0.0396694	0.0662983	GO:0044070	GO:BP	regulation of anion transport	25952	12668
TRUE	0.00834638	465	605	28	0.046281	0.0602151	GO:0032269	GO:BP	negative regulation of cellular protein metabolic process	25952	8681
TRUE	0.00836974	223	605	18	0.0297521	0.0807175	GO:0045860	GO:BP	positive regulation of protein kinase activity	25952	13636
TRUE	0.00861995	87	605	11	0.0181818	0.126437	GO:0002221	GO:BP	pattern recognition receptor signaling pathway	25952	891
TRUE	0.00861995	87	605	11	0.0181818	0.126437	GO:0050920	GO:BP	regulation of chemotaxis	25952	15499
TRUE	0.00963502	57	605	9	0.014876	0.157895	GO:1903555	GO:BP	regulation of tumor necrosis factor superfamily cytokine production	25952	26606
TRUE	0.00963502	57	605	9	0.014876	0.157895	GO:0001959	GO:BP	regulation of cytokine-mediated signaling pathway	25952	697
TRUE	0.0100774	226	605	18	0.0297521	0.079646	GO:0071900	GO:BP	regulation of protein serine/threonine kinase activity	25952	19885
TRUE	0.0102924	295	605	21	0.0347107	0.0711864	GO:0009725	GO:BP	response to hormone	25952	4093
TRUE	0.0104972	106	605	12	0.0198347	0.113208	GO:0032943	GO:BP	mononuclear cell proliferation	25952	9175
TRUE	0.0104972	106	605	12	0.0198347	0.113208	GO:0046651	GO:BP	lymphocyte proliferation	25952	14328
TRUE	0.0111038	32	605	7	0.0115702	0.21875	GO:0006801	GO:BP	superoxide metabolic process	25952	2776
TRUE	0.0111711	58	605	9	0.014876	0.155172	GO:0071706	GO:BP	tumor necrosis factor superfamily cytokine production	25952	19769
TRUE	0.0112771	125	605	13	0.0214876	0.104	GO:1903037	GO:BP	regulation of leukocyte cell-cell adhesion	25952	26146
TRUE	0.0120066	422	605	26	0.0429752	0.0616114	GO:0010562	GO:BP	positive regulation of phosphorus metabolic process	25952	4734
TRUE	0.0120066	422	605	26	0.0429752	0.0616114	GO:0045937	GO:BP	positive regulation of phosphate metabolic process	25952	13707
TRUE	0.012536	74	605	10	0.0165289	0.135135	GO:2000377	GO:BP	regulation of reactive oxygen species metabolic process	25952	29607
TRUE	0.0126285	323	605	22	0.0363636	0.0681115	GO:0007169	GO:BP	transmembrane receptor protein tyrosine kinase signaling pathway	25952	3089
TRUE	0.0128754	22	605	6	0.00991736	0.272727	GO:0045576	GO:BP	mast cell activation	25952	13368
TRUE	0.0131445	253	605	19	0.031405	0.0750988	GO:0032870	GO:BP	cellular response to hormone stimulus	25952	9113
TRUE	0.0138112	33	605	7	0.0115702	0.212121	GO:0032637	GO:BP	interleukin-8 production	25952	8923
TRUE	0.0147329	302	605	21	0.0347107	0.0695364	GO:0044283	GO:BP	small molecule biosynthetic process	25952	12770
TRUE	0.0148964	92	605	11	0.0181818	0.119565	GO:0031349	GO:BP	positive regulation of defense response	25952	8318
TRUE	0.0165439	93	605	11	0.0181818	0.11828	GO:0070663	GO:BP	regulation of leukocyte proliferation	25952	19071
TRUE	0.0168588	329	605	22	0.0363636	0.0668693	GO:1903047	GO:BP	mitotic cell cycle process	25952	26156
TRUE	0.0170439	34	605	7	0.0115702	0.205882	GO:2000379	GO:BP	positive regulation of reactive oxygen species metabolic process	25952	29609
TRUE	0.0170439	34	605	7	0.0115702	0.205882	GO:0001906	GO:BP	cell killing	25952	653
TRUE	0.0170976	61	605	9	0.014876	0.147541	GO:0002819	GO:BP	regulation of adaptive immune response	25952	1466
TRUE	0.0170976	61	605	9	0.014876	0.147541	GO:0032675	GO:BP	regulation of interleukin-6 production	25952	8961
TRUE	0.0172553	14	605	5	0.00826446	0.357143	GO:0055094	GO:BP	response to lipoprotein particle	25952	16866
TRUE	0.0172553	14	605	5	0.00826446	0.357143	GO:0045730	GO:BP	respiratory burst	25952	13518
TRUE	0.0182032	485	605	28	0.046281	0.057732	GO:0031401	GO:BP	positive regulation of protein modification process	25952	8337
TRUE	0.0184552	192	605	16	0.0264463	0.0833333	GO:0018108	GO:BP	peptidyl-tyrosine phosphorylation	25952	6032
TRUE	0.0191043	916	605	43	0.0710744	0.0469432	GO:0009888	GO:BP	tissue development	25952	4229
TRUE	0.0203711	488	605	28	0.046281	0.057377	GO:0051248	GO:BP	negative regulation of protein metabolic process	25952	15769
TRUE	0.0209332	48	605	8	0.0132231	0.166667	GO:0097530	GO:BP	granulocyte migration	25952	21987
TRUE	0.0223221	24	605	6	0.00991736	0.25	GO:0043030	GO:BP	regulation of macrophage activation	25952	12147
TRUE	0.0223221	24	605	6	0.00991736	0.25	GO:0043299	GO:BP	leukocyte degranulation	25952	12282
TRUE	0.0224084	195	605	16	0.0264463	0.0820513	GO:0018212	GO:BP	peptidyl-tyrosine modification	25952	6123
TRUE	0.0224728	96	605	11	0.0181818	0.114583	GO:0043406	GO:BP	positive regulation of MAP kinase activity	25952	12350
TRUE	0.0240658	134	605	13	0.0214876	0.0970149	GO:2000146	GO:BP	negative regulation of cell motility	25952	29381
TRUE	0.0243276	115	605	12	0.0198347	0.104348	GO:0070661	GO:BP	leukocyte proliferation	25952	19069
TRUE	0.0244687	1760	605	69	0.11405	0.0392045	GO:0006811	GO:BP	ion transport	25952	2786
TRUE	0.0253866	15	605	5	0.00826446	0.333333	GO:0042554	GO:BP	superoxide anion generation	25952	11874
TRUE	0.0255202	64	605	9	0.014876	0.140625	GO:0002224	GO:BP	toll-like receptor signaling pathway	25952	894
TRUE	0.0256614	242	605	18	0.0297521	0.0743802	GO:0033674	GO:BP	positive regulation of kinase activity	25952	9643
TRUE	0.0278381	870	605	41	0.0677686	0.0471264	GO:0042592	GO:BP	homeostatic process	25952	11882
TRUE	0.0282241	136	605	13	0.0214876	0.0955882	GO:0051271	GO:BP	negative regulation of cellular component movement	25952	15786
TRUE	0.0282241	136	605	13	0.0214876	0.0955882	GO:1901653	GO:BP	cellular response to peptide	25952	24916
TRUE	0.0287888	8	605	4	0.00661157	0.5	GO:0010829	GO:BP	negative regulation of glucose transmembrane transport	25952	4984
TRUE	0.0295375	666	605	34	0.0561983	0.0510511	GO:0032270	GO:BP	positive regulation of cellular protein metabolic process	25952	8682
TRUE	0.0305142	1408	605	58	0.0958678	0.0411932	GO:0033036	GO:BP	macromolecule localization	25952	9244
TRUE	0.0305348	317	605	21	0.0347107	0.0662461	GO:0080135	GO:BP	regulation of cellular response to stress	25952	20988
TRUE	0.0306886	200	605	16	0.0264463	0.08	GO:0042326	GO:BP	negative regulation of phosphorylation	25952	11718
TRUE	0.030701	37	605	7	0.0115702	0.189189	GO:0046323	GO:BP	glucose import	25952	14084
TRUE	0.030701	37	605	7	0.0115702	0.189189	GO:0034341	GO:BP	response to interferon-gamma	25952	9894
TRUE	0.0307127	965	605	44	0.0727273	0.0455959	GO:0055085	GO:BP	transmembrane transport	25952	16858
TRUE	0.0315979	82	605	10	0.0165289	0.121951	GO:0042493	GO:BP	response to drug	25952	11850
TRUE	0.0329104	66	605	9	0.014876	0.136364	GO:0046631	GO:BP	alpha-beta T cell activation	25952	14309
TRUE	0.0332214	51	605	8	0.0132231	0.156863	GO:0002688	GO:BP	regulation of leukocyte chemotaxis	25952	1342
TRUE	0.0332214	51	605	8	0.0132231	0.156863	GO:1903038	GO:BP	negative regulation of leukocyte cell-cell adhesion	25952	26147
TRUE	0.0356271	248	605	18	0.0297521	0.0725806	GO:0010876	GO:BP	lipid localization	25952	5018
TRUE	0.0362183	16	605	5	0.00826446	0.3125	GO:0045933	GO:BP	positive regulation of muscle contraction	25952	13703
TRUE	0.0362183	16	605	5	0.00826446	0.3125	GO:0071402	GO:BP	cellular response to lipoprotein particle stimulus	25952	19515
TRUE	0.0366973	26	605	6	0.00991736	0.230769	GO:0050853	GO:BP	B cell receptor signaling pathway	25952	15438
TRUE	0.0366973	26	605	6	0.00991736	0.230769	GO:0046626	GO:BP	regulation of insulin receptor signaling pathway	25952	14304
TRUE	0.036905	616	605	32	0.0528926	0.0519481	GO:0051094	GO:BP	positive regulation of developmental process	25952	15637
TRUE	0.0372401	67	605	9	0.014876	0.134328	GO:0032635	GO:BP	interleukin-6 production	25952	8921
TRUE	0.0399136	562	605	30	0.0495868	0.0533808	GO:0043269	GO:BP	regulation of ion transport	25952	12266
TRUE	0.0443891	53	605	8	0.0132231	0.150943	GO:0046632	GO:BP	alpha-beta T cell differentiation	25952	14310
TRUE	0.0454353	981	605	44	0.0727273	0.0448522	GO:1901575	GO:BP	organic substance catabolic process	25952	24850
TRUE	0.0462561	27	605	6	0.00991736	0.222222	GO:0001909	GO:BP	leukocyte mediated cytotoxicity	25952	655
TRUE	0.0462561	27	605	6	0.00991736	0.222222	GO:0060760	GO:BP	positive regulation of response to cytokine stimulus	25952	17585
TRUE	0.0468129	207	605	16	0.0264463	0.0772947	GO:0001503	GO:BP	ossification	25952	437
TRUE	0.0472564	921	605	42	0.0694215	0.0456026	GO:0044281	GO:BP	small molecule metabolic process	25952	12768
TRUE	0.0481222	86	605	10	0.0165289	0.116279	GO:0043409	GO:BP	negative regulation of MAPK cascade	25952	12353
TRUE	2.73104e-47	11117	605	437	0.722314	0.0393092	GO:0110165	GO:CC	cellular anatomical entity	25952	3871
TRUE	4.7465e-46	11217	605	437	0.722314	0.0389587	GO:0005575	GO:CC	cellular_component	25952	247
TRUE	1.57731e-22	5567	605	240	0.396694	0.0431112	GO:0016020	GO:CC	membrane	25952	858
TRUE	1.92125e-16	7616	605	279	0.461157	0.0366334	GO:0005622	GO:CC	intracellular anatomical structure	25952	291
TRUE	2.11833e-14	3825	605	167	0.276033	0.0436601	GO:0031224	GO:CC	intrinsic component of membrane	25952	1246
TRUE	1.46489e-13	3771	605	163	0.269421	0.0432246	GO:0016021	GO:CC	integral component of membrane	25952	859
TRUE	8.96336e-13	5376	605	207	0.342149	0.0385045	GO:0005737	GO:CC	cytoplasm	25952	392
TRUE	9.37057e-12	6869	605	244	0.403306	0.0355219	GO:0043226	GO:CC	organelle	25952	2137
TRUE	5.16869e-11	6440	605	230	0.380165	0.0357143	GO:0043229	GO:CC	intracellular organelle	25952	2140
TRUE	6.40968e-11	5894	605	215	0.355372	0.0364778	GO:0043227	GO:CC	membrane-bounded organelle	25952	2138
TRUE	1.8702e-10	5550	605	204	0.33719	0.0367568	GO:0043231	GO:CC	intracellular membrane-bounded organelle	25952	2142
TRUE	2.66692e-09	3705	605	148	0.244628	0.039946	GO:0005634	GO:CC	nucleus	25952	302
TRUE	6.67901e-09	2264	605	103	0.170248	0.0454947	GO:0005886	GO:CC	plasma membrane	25952	522
TRUE	8.57947e-09	2337	605	105	0.173554	0.0449294	GO:0071944	GO:CC	cell periphery	25952	3147
TRUE	2.21021e-08	1724	605	84	0.138843	0.0487239	GO:0005829	GO:CC	cytosol	25952	477
TRUE	0.000227522	199	605	18	0.0297521	0.0904523	GO:0005764	GO:CC	lysosome	25952	416
TRUE	0.000227522	199	605	18	0.0297521	0.0904523	GO:0000323	GO:CC	lytic vacuole	25952	67
TRUE	0.000243477	242	605	20	0.0330579	0.0826446	GO:0005773	GO:CC	vacuole	25952	424
TRUE	0.000786214	991	605	47	0.077686	0.0474268	GO:0005576	GO:CC	extracellular region	25952	248
TRUE	0.000861386	484	605	29	0.0479339	0.0599174	GO:0005887	GO:CC	integral component of plasma membrane	25952	523
TRUE	0.000880509	6	605	4	0.00661157	0.666667	GO:0043020	GO:CC	NADPH oxidase complex	25952	2105
TRUE	0.00359936	522	605	29	0.0479339	0.0555556	GO:0031226	GO:CC	intrinsic component of plasma membrane	25952	1248
TRUE	0.00380868	2245	605	83	0.13719	0.036971	GO:0031981	GO:CC	nuclear lumen	25952	1461
TRUE	0.00407816	2008	605	76	0.12562	0.0378486	GO:0005654	GO:CC	nucleoplasm	25952	319
TRUE	0.00718571	2426	605	87	0.143802	0.0358615	GO:0070013	GO:CC	intracellular organelle lumen	25952	2735
TRUE	0.00773972	2431	605	87	0.143802	0.0357877	GO:0031974	GO:CC	membrane-enclosed lumen	25952	1455
TRUE	0.00773972	2431	605	87	0.143802	0.0357877	GO:0043233	GO:CC	organelle lumen	25952	2144
TRUE	0.0158356	45	605	7	0.0115702	0.155556	GO:1990204	GO:CC	oxidoreductase complex	25952	4196
TRUE	0.0253611	5	605	3	0.00495868	0.6	GO:0000796	GO:CC	condensin complex	25952	116
TRUE	0.0334801	421	605	23	0.0380165	0.0546318	GO:0005615	GO:CC	extracellular space	25952	285
TRUE	0.0383156	809	605	36	0.0595041	0.0444994	GO:0031982	GO:CC	vesicle	25952	1462
TRUE	0.0406774	1945	605	70	0.115702	0.0359897	GO:0012505	GO:CC	endomembrane system	25952	825
TRUE	0.0429667	752	605	34	0.0561983	0.0452128	GO:0031410	GO:CC	cytoplasmic vesicle	25952	1331
TRUE	0.0451194	754	605	34	0.0561983	0.0450928	GO:0097708	GO:CC	intracellular vesicle	25952	3512
TRUE	1.22292e-53	11593	605	459	0.758678	0.0395929	GO:0003674	GO:MF	molecular_function	25952	406
TRUE	1.40309e-42	8678	605	370	0.61157	0.0426366	GO:0005488	GO:MF	binding	25952	1874
TRUE	2.80763e-29	5273	605	248	0.409917	0.0470321	GO:0005515	GO:MF	protein binding	25952	1891
TRUE	1.18894e-18	1546	605	101	0.166942	0.0653299	GO:0097367	GO:MF	carbohydrate derivative binding	25952	10377
TRUE	7.5967e-17	3461	605	163	0.269421	0.0470962	GO:0097159	GO:MF	organic cyclic compound binding	25952	10344
TRUE	1.62281e-16	3424	605	161	0.266116	0.047021	GO:1901363	GO:MF	heterocyclic compound binding	25952	11925
TRUE	1.77569e-16	3459	605	162	0.267769	0.0468343	GO:0043167	GO:MF	ion binding	25952	6803
TRUE	4.68866e-14	1418	605	87	0.143802	0.061354	GO:0017076	GO:MF	purine nucleotide binding	25952	3978
TRUE	5.73316e-14	1370	605	85	0.140496	0.0620438	GO:0035639	GO:MF	purine ribonucleoside triphosphate binding	25952	6370
TRUE	9.39488e-14	1408	605	86	0.142149	0.0610795	GO:0032555	GO:MF	purine ribonucleotide binding	25952	5429
TRUE	1.14269e-13	4272	605	179	0.295868	0.0419007	GO:0003824	GO:MF	catalytic activity	25952	520
TRUE	1.4267e-13	1418	605	86	0.142149	0.0606488	GO:0032553	GO:MF	ribonucleotide binding	25952	5427
TRUE	3.10908e-13	1683	605	95	0.157025	0.0564468	GO:0043168	GO:MF	anion binding	25952	6804
TRUE	3.61109e-13	1743	605	97	0.160331	0.0556512	GO:0036094	GO:MF	small molecule binding	25952	6417
TRUE	1.09637e-12	1578	605	90	0.14876	0.0570342	GO:1901265	GO:MF	nucleoside phosphate binding	25952	11922
TRUE	1.09637e-12	1578	605	90	0.14876	0.0570342	GO:0000166	GO:MF	nucleotide binding	25952	35
TRUE	4.986e-12	1083	605	70	0.115702	0.0646353	GO:0005524	GO:MF	ATP binding	25952	1900
TRUE	6.65624e-12	1115	605	71	0.117355	0.0636771	GO:0032559	GO:MF	adenyl ribonucleotide binding	25952	5433
TRUE	7.6045e-12	1118	605	71	0.117355	0.0635063	GO:0030554	GO:MF	adenyl nucleotide binding	25952	4904
TRUE	2.25463e-11	1605	605	88	0.145455	0.0548287	GO:0140096	GO:MF	catalytic activity; acting on a protein	25952	11786
TRUE	4.59607e-08	1849	605	88	0.145455	0.0475933	GO:0016787	GO:MF	hydrolase activity	25952	3777
TRUE	3.06103e-07	477	605	36	0.0595041	0.0754717	GO:0004672	GO:MF	protein kinase activity	25952	1262
TRUE	3.34175e-07	621	605	42	0.0694215	0.0676329	GO:0003700	GO:MF	DNA-binding transcription factor activity	25952	428
TRUE	4.82414e-07	833	605	50	0.0826446	0.060024	GO:0140110	GO:MF	transcription regulator activity	25952	11795
TRUE	8.91711e-07	568	605	39	0.0644628	0.068662	GO:0016773	GO:MF	phosphotransferase activity; alcohol group as acceptor	25952	3765
TRUE	3.82794e-06	860	605	49	0.0809917	0.0569767	GO:0019899	GO:MF	enzyme binding	25952	4637
TRUE	4.44569e-06	1653	605	76	0.12562	0.045977	GO:0016740	GO:MF	transferase activity	25952	3734
TRUE	3.01231e-05	2020	605	85	0.140496	0.0420792	GO:0046872	GO:MF	metal ion binding	25952	7362
TRUE	3.43995e-05	624	605	38	0.0628099	0.0608974	GO:0016301	GO:MF	kinase activity	25952	3509
TRUE	4.84167e-05	2075	605	86	0.142149	0.0414458	GO:0043169	GO:MF	cation binding	25952	6805
TRUE	5.68906e-05	61	605	11	0.0181818	0.180328	GO:0140375	GO:MF	immune receptor activity	25952	11852
TRUE	6.69317e-05	748	605	42	0.0694215	0.0561497	GO:0005102	GO:MF	signaling receptor binding	25952	1618
TRUE	7.9656e-05	1154	605	56	0.092562	0.0485269	GO:0003677	GO:MF	DNA binding	25952	408
TRUE	8.31721e-05	259	605	22	0.0363636	0.0849421	GO:0004674	GO:MF	protein serine/threonine kinase activity	25952	1264
TRUE	0.000114035	1019	605	51	0.0842975	0.0500491	GO:0042802	GO:MF	identical protein binding	25952	6717
TRUE	0.000138241	741	605	41	0.0677686	0.0553306	GO:0016772	GO:MF	transferase activity; transferring phosphorus-containing groups	25952	3764
TRUE	0.000383622	59	605	10	0.0165289	0.169492	GO:0004896	GO:MF	cytokine receptor activity	25952	1452
TRUE	0.000514957	244	605	20	0.0330579	0.0819672	GO:0001228	GO:MF	DNA-binding transcription activator activity; RNA polymerase II-specific	25952	249
TRUE	0.000576061	485	605	30	0.0495868	0.0618557	GO:0000981	GO:MF	DNA-binding transcription factor activity; RNA polymerase II-specific	25952	132
TRUE	0.00061659	62	605	10	0.0165289	0.16129	GO:0042626	GO:MF	ATPase-coupled transmembrane transporter activity	25952	6703
TRUE	0.000662628	248	605	20	0.0330579	0.0806452	GO:0001216	GO:MF	DNA-binding transcription activator activity	25952	240
TRUE	0.000664564	621	605	35	0.0578512	0.0563607	GO:0003690	GO:MF	double-stranded DNA binding	25952	420
TRUE	0.000833101	64	605	10	0.0165289	0.15625	GO:0015399	GO:MF	primary active transmembrane transporter activity	25952	3194
TRUE	0.00088731	18	605	6	0.00991736	0.333333	GO:0003950	GO:MF	NAD+ ADP-ribosyltransferase activity	25952	632
TRUE	0.00112273	1102	605	51	0.0842975	0.0462795	GO:0098772	GO:MF	molecular function regulator	25952	10467
TRUE	0.00133758	586	605	33	0.0545455	0.056314	GO:1990837	GO:MF	sequence-specific double-stranded DNA binding	25952	12209
TRUE	0.00169044	620	605	34	0.0561983	0.0548387	GO:0016462	GO:MF	pyrophosphatase activity	25952	3565
TRUE	0.00187452	623	605	34	0.0561983	0.0545746	GO:0016818	GO:MF	hydrolase activity; acting on acid anhydrides; in phosphorus-containing anhydrides	25952	3804
TRUE	0.00187452	623	605	34	0.0561983	0.0545746	GO:0016817	GO:MF	hydrolase activity; acting on acid anhydrides	25952	3803
TRUE	0.00208504	201	605	17	0.0280992	0.0845771	GO:0022804	GO:MF	active transmembrane transporter activity	25952	4676
TRUE	0.00307628	322	605	22	0.0363636	0.068323	GO:0008134	GO:MF	transcription factor binding	25952	2004
TRUE	0.00316886	583	605	32	0.0528926	0.0548885	GO:0017111	GO:MF	nucleoside-triphosphatase activity	25952	4001
TRUE	0.00340048	669	605	35	0.0578512	0.0523169	GO:0043565	GO:MF	sequence-specific DNA binding	25952	6871
TRUE	0.00380275	376	605	24	0.0396694	0.0638298	GO:0000977	GO:MF	RNA polymerase II transcription regulatory region sequence-specific DNA binding	25952	129
TRUE	0.0039444	110	605	12	0.0198347	0.109091	GO:0001664	GO:MF	G protein-coupled receptor binding	25952	315
TRUE	0.00404511	1904	605	74	0.122314	0.0388655	GO:0003676	GO:MF	nucleic acid binding	25952	407
TRUE	0.00436858	23	605	6	0.00991736	0.26087	GO:0008009	GO:MF	chemokine activity	25952	1934
TRUE	0.005355	48	605	8	0.0132231	0.166667	GO:0051087	GO:MF	chaperone binding	25952	9148
TRUE	0.00579635	744	605	37	0.061157	0.0497312	GO:0004888	GO:MF	transmembrane signaling receptor activity	25952	1447
TRUE	0.00649425	15	605	5	0.00826446	0.333333	GO:0001530	GO:MF	lipopolysaccharide binding	25952	259
TRUE	0.00737854	199	605	16	0.0264463	0.080402	GO:0140297	GO:MF	DNA-binding transcription factor binding	25952	11817
TRUE	0.00748804	812	605	39	0.0644628	0.0480296	GO:0060089	GO:MF	molecular transducer activity	25952	9628
TRUE	0.00748804	812	605	39	0.0644628	0.0480296	GO:0038023	GO:MF	signaling receptor activity	25952	6533
TRUE	0.00781057	554	605	30	0.0495868	0.0541516	GO:0008092	GO:MF	cytoskeletal protein binding	25952	1971
TRUE	0.0108629	454	605	26	0.0429752	0.0572687	GO:0000976	GO:MF	transcription regulatory region sequence-specific DNA binding	25952	128
TRUE	0.0112743	455	605	26	0.0429752	0.0571429	GO:0001067	GO:MF	regulatory region nucleic acid binding	25952	182
TRUE	0.011833	27	605	6	0.00991736	0.222222	GO:0042379	GO:MF	chemokine receptor binding	25952	6673
TRUE	0.0149746	55	605	8	0.0132231	0.145455	GO:0019955	GO:MF	cytokine binding	25952	4649
TRUE	0.0191111	73	605	9	0.014876	0.123288	GO:0005125	GO:MF	cytokine activity	25952	1637
TRUE	0.019293	363	605	22	0.0363636	0.0606061	GO:0008289	GO:MF	lipid binding	25952	2092
TRUE	0.0215331	473	605	26	0.0429752	0.0549683	GO:0008233	GO:MF	peptidase activity	25952	2058
TRUE	0.0328314	11	605	4	0.00661157	0.363636	GO:0051019	GO:MF	mitogen-activated protein kinase binding	25952	9129
TRUE	0.0355478	602	605	30	0.0495868	0.0498339	GO:0030234	GO:MF	enzyme regulator activity	25952	4792
TRUE	0.0483395	12	605	4	0.00661157	0.333333	GO:0071814	GO:MF	protein-lipid complex binding	25952	10065
TRUE	0.0483395	12	605	4	0.00661157	0.333333	GO:0071813	GO:MF	lipoprotein particle binding	25952	10064

## Sheet: duck_lung_H5N1_3dpi_downreg
significant	p_value	term_size	query_size	intersection_size	precision	recall	term_id	source	term_name	effective_domain_size	source_order
TRUE	6.42341e-26	11193	486	331	0.68107	0.0295721	GO:0008150	GO:BP	biological_process	25952	3550
TRUE	2.81906e-18	10251	486	295	0.606996	0.0287777	GO:0009987	GO:BP	cellular process	25952	4294
TRUE	1.17468e-14	122	486	24	0.0493827	0.196721	GO:0030198	GO:BP	extracellular matrix organization	25952	7773
TRUE	1.43447e-14	123	486	24	0.0493827	0.195122	GO:0043062	GO:BP	extracellular structure organization	25952	12173
TRUE	1.98694e-13	2843	486	117	0.240741	0.0411537	GO:0032502	GO:BP	developmental process	25952	8845
TRUE	3.08583e-13	1304	486	72	0.148148	0.0552147	GO:0009653	GO:BP	anatomical structure morphogenesis	25952	4041
TRUE	1.45594e-12	3386	486	129	0.265432	0.0380981	GO:0032501	GO:BP	multicellular organismal process	25952	8844
TRUE	2.59267e-12	2642	486	109	0.22428	0.0412566	GO:0048856	GO:BP	anatomical structure development	25952	15211
TRUE	1.099e-11	2364	486	100	0.205761	0.0423012	GO:0007275	GO:BP	multicellular organism development	25952	3186
TRUE	4.70962e-11	1844	486	84	0.17284	0.0455531	GO:0048869	GO:BP	cellular developmental process	25952	15223
TRUE	5.52606e-11	2205	486	94	0.193416	0.0426304	GO:0048731	GO:BP	system development	25952	15094
TRUE	2.60614e-10	640	486	44	0.090535	0.06875	GO:0007155	GO:BP	cell adhesion	25952	3075
TRUE	3.23245e-10	644	486	44	0.090535	0.068323	GO:0022610	GO:BP	biological adhesion	25952	7637
TRUE	6.87447e-10	1795	486	80	0.164609	0.0445682	GO:0030154	GO:BP	cell differentiation	25952	7751
TRUE	2.75143e-09	28	486	11	0.0226337	0.392857	GO:0030199	GO:BP	collagen fibril organization	25952	7774
TRUE	3.9861e-09	1542	486	71	0.146091	0.0460441	GO:0048513	GO:BP	animal organ development	25952	14898
TRUE	2.97289e-08	916	486	50	0.102881	0.0545852	GO:0009888	GO:BP	tissue development	25952	4229
TRUE	1.42416e-07	3048	486	107	0.220165	0.035105	GO:0016043	GO:BP	cellular component organization	25952	5674
TRUE	2.23865e-07	970	486	50	0.102881	0.0515464	GO:0048468	GO:BP	cell development	25952	14868
TRUE	3.30644e-07	3133	486	108	0.222222	0.0344718	GO:0071840	GO:BP	cellular component organization or biogenesis	25952	19843
TRUE	3.67226e-07	6590	486	186	0.382716	0.0282246	GO:0065007	GO:BP	biological regulation	25952	18687
TRUE	5.66491e-07	6201	486	177	0.364198	0.0285438	GO:0050789	GO:BP	regulation of biological process	25952	15387
TRUE	1.13085e-06	559	486	35	0.0720165	0.0626118	GO:0072359	GO:BP	circulatory system development	25952	20303
TRUE	1.41192e-06	454	486	31	0.063786	0.0682819	GO:0009790	GO:BP	embryo development	25952	4152
TRUE	1.41276e-06	991	486	49	0.100823	0.049445	GO:0006928	GO:BP	movement of cell or subcellular component	25952	2885
TRUE	4.39967e-06	476	486	31	0.063786	0.0651261	GO:0000902	GO:BP	cell morphogenesis	25952	310
TRUE	5.12599e-06	425	486	29	0.0596708	0.0682353	GO:0031175	GO:BP	neuron projection development	25952	8251
TRUE	5.9151e-06	5914	486	167	0.343621	0.0282381	GO:0050794	GO:BP	regulation of cellular process	25952	15391
TRUE	7.51946e-06	3778	486	119	0.244856	0.0314981	GO:1901564	GO:BP	organonitrogen compound metabolic process	25952	24840
TRUE	9.02243e-06	357	486	26	0.0534979	0.0728291	GO:0097435	GO:BP	supramolecular fiber organization	25952	21954
TRUE	1.16248e-05	496	486	31	0.063786	0.0625	GO:0048666	GO:BP	neuron development	25952	15030
TRUE	1.33851e-05	499	486	31	0.063786	0.0621242	GO:0009887	GO:BP	animal organ morphogenesis	25952	4228
TRUE	1.4781e-05	340	486	25	0.0514403	0.0735294	GO:0048598	GO:BP	embryonic morphogenesis	25952	14969
TRUE	2.2125e-05	3376	486	108	0.222222	0.0319905	GO:0051179	GO:BP	localization	25952	15714
TRUE	2.24869e-05	297	486	23	0.0473251	0.0774411	GO:0001501	GO:BP	skeletal system development	25952	435
TRUE	2.98928e-05	6850	486	184	0.378601	0.0268613	GO:0008152	GO:BP	metabolic process	25952	3551
TRUE	3.46492e-05	549	486	32	0.0658436	0.0582878	GO:0048646	GO:BP	anatomical structure formation involved in morphogenesis	25952	15010
TRUE	8.9763e-05	346	486	24	0.0493827	0.0693642	GO:0070848	GO:BP	response to growth factor	25952	19173
TRUE	8.99877e-05	1752	486	66	0.135802	0.0376712	GO:0048583	GO:BP	regulation of response to stimulus	25952	14958
TRUE	0.000139856	1850	486	68	0.139918	0.0367568	GO:0065008	GO:BP	regulation of biological quality	25952	18688
TRUE	0.000149224	4426	486	129	0.265432	0.029146	GO:0050896	GO:BP	response to stimulus	25952	15476
TRUE	0.000152982	710	486	36	0.0740741	0.0507042	GO:0030030	GO:BP	cell projection organization	25952	7711
TRUE	0.00019006	1051	486	46	0.0946502	0.0437678	GO:0007399	GO:BP	nervous system development	25952	3296
TRUE	0.000205999	335	486	23	0.0473251	0.0686567	GO:0000904	GO:BP	cell morphogenesis involved in differentiation	25952	312
TRUE	0.000241818	338	486	23	0.0473251	0.0680473	GO:0071363	GO:BP	cellular response to growth factor stimulus	25952	19476
TRUE	0.000247267	692	486	35	0.0720165	0.050578	GO:0120036	GO:BP	plasma membrane bounded cell projection organization	25952	22876
TRUE	0.000251408	6369	486	170	0.349794	0.0266918	GO:0071704	GO:BP	organic substance metabolic process	25952	19767
TRUE	0.000252447	856	486	40	0.0823045	0.046729	GO:0040011	GO:BP	locomotion	25952	11507
TRUE	0.000283317	341	486	23	0.0473251	0.0674487	GO:0032989	GO:BP	cellular component morphogenesis	25952	9216
TRUE	0.000321436	605	486	32	0.0658436	0.0528926	GO:2000026	GO:BP	regulation of multicellular organismal development	25952	29262
TRUE	0.000335413	456	486	27	0.0555556	0.0592105	GO:0035239	GO:BP	tube morphogenesis	25952	10297
TRUE	0.000344441	576	486	31	0.063786	0.0538194	GO:0035295	GO:BP	tube development	25952	10332
TRUE	0.00047392	679	486	34	0.0699588	0.0500736	GO:0007267	GO:BP	cell-cell signaling	25952	3178
TRUE	0.000508269	408	486	25	0.0514403	0.0612745	GO:0022603	GO:BP	regulation of anatomical structure morphogenesis	25952	7630
TRUE	0.000528122	201	486	17	0.0349794	0.0845771	GO:0001655	GO:BP	urogenital system development	25952	492
TRUE	0.000554384	620	486	32	0.0658436	0.0516129	GO:0030182	GO:BP	neuron differentiation	25952	7765
TRUE	0.000616894	384	486	24	0.0493827	0.0625	GO:0001944	GO:BP	vasculature development	25952	684
TRUE	0.000639035	357	486	23	0.0473251	0.0644258	GO:0001568	GO:BP	blood vessel development	25952	476
TRUE	0.000663645	689	486	34	0.0699588	0.0493469	GO:0048699	GO:BP	generation of neurons	25952	15062
TRUE	0.000819176	761	486	36	0.0740741	0.0473062	GO:0022008	GO:BP	neurogenesis	25952	7579
TRUE	0.000934067	284	486	20	0.0411523	0.0704225	GO:0007507	GO:BP	heart development	25952	3394
TRUE	0.000961031	971	486	42	0.0864198	0.0432544	GO:0006508	GO:BP	proteolysis	25952	2502
TRUE	0.00100868	1561	486	58	0.119342	0.0371557	GO:0010646	GO:BP	regulation of cell communication	25952	4812
TRUE	0.00101318	1151	486	47	0.0967078	0.0408341	GO:0050793	GO:BP	regulation of developmental process	25952	15390
TRUE	0.00105574	165	486	15	0.0308642	0.0909091	GO:0090287	GO:BP	regulation of cellular response to growth factor stimulus	25952	21412
TRUE	0.0012141	1570	486	58	0.119342	0.0369427	GO:0023051	GO:BP	regulation of signaling	25952	7682
TRUE	0.00179602	172	486	15	0.0308642	0.0872093	GO:0001822	GO:BP	kidney development	25952	604
TRUE	0.00195071	756	486	35	0.0720165	0.0462963	GO:0048870	GO:BP	cell motility	25952	15224
TRUE	0.00195071	756	486	35	0.0720165	0.0462963	GO:0051674	GO:BP	localization of cell	25952	16096
TRUE	0.00200602	221	486	17	0.0349794	0.0769231	GO:0060537	GO:BP	muscle tissue development	25952	17373
TRUE	0.0021192	2908	486	90	0.185185	0.0309491	GO:0048518	GO:BP	positive regulation of biological process	25952	14903
TRUE	0.00230371	111	486	12	0.0246914	0.108108	GO:0048738	GO:BP	cardiac muscle tissue development	25952	15101
TRUE	0.00246875	2579	486	82	0.168724	0.0317953	GO:0048519	GO:BP	negative regulation of biological process	25952	14904
TRUE	0.00270458	304	486	20	0.0411523	0.0657895	GO:0061061	GO:BP	muscle structure development	25952	17874
TRUE	0.00277153	178	486	15	0.0308642	0.0842697	GO:0072001	GO:BP	renal system development	25952	19959
TRUE	0.00284094	509	486	27	0.0555556	0.0530452	GO:0007167	GO:BP	enzyme linked receptor protein signaling pathway	25952	3087
TRUE	0.0029914	3853	486	111	0.228395	0.0288087	GO:0051716	GO:BP	cellular response to stimulus	25952	16130
TRUE	0.00390001	207	486	16	0.0329218	0.0772947	GO:0014706	GO:BP	striated muscle tissue development	25952	5215
TRUE	0.00396944	160	486	14	0.0288066	0.0875	GO:0010975	GO:BP	regulation of neuron projection development	25952	5114
TRUE	0.00398401	3256	486	97	0.199588	0.0297912	GO:0019538	GO:BP	protein metabolic process	25952	6803
TRUE	0.00434182	1364	486	51	0.104938	0.03739	GO:0009966	GO:BP	regulation of signal transduction	25952	4287
TRUE	0.00601039	214	486	16	0.0329218	0.0747664	GO:0061564	GO:BP	axon development	25952	18331
TRUE	0.00634139	2347	486	75	0.154321	0.0319557	GO:0048523	GO:BP	negative regulation of cellular process	25952	14908
TRUE	0.00640604	695	486	32	0.0658436	0.0460432	GO:0016477	GO:BP	cell migration	25952	5846
TRUE	0.00650665	629	486	30	0.0617284	0.0476948	GO:0071495	GO:BP	cellular response to endogenous stimulus	25952	19600
TRUE	0.00678442	268	486	18	0.037037	0.0671642	GO:0048812	GO:BP	neuron projection morphogenesis	25952	15168
TRUE	0.00726787	66	486	9	0.0185185	0.136364	GO:0002062	GO:BP	chondrocyte differentiation	25952	784
TRUE	0.00867698	2664	486	82	0.168724	0.0307808	GO:0048522	GO:BP	positive regulation of cellular process	25952	14907
TRUE	0.00921086	1286	486	48	0.0987654	0.037325	GO:0007166	GO:BP	cell surface receptor signaling pathway	25952	3086
TRUE	0.00948422	359	486	21	0.0432099	0.0584958	GO:0098609	GO:BP	cell-cell adhesion	25952	22117
TRUE	0.00960614	675	486	31	0.063786	0.0459259	GO:0009719	GO:BP	response to endogenous stimulus	25952	4087
TRUE	0.00996136	1214	486	46	0.0946502	0.0378913	GO:0051239	GO:BP	regulation of multicellular organismal process	25952	15763
TRUE	0.0101221	420	486	23	0.0473251	0.0547619	GO:0007417	GO:BP	central nervous system development	25952	3311
TRUE	0.0105241	421	486	23	0.0473251	0.0546318	GO:0051093	GO:BP	negative regulation of developmental process	25952	15636
TRUE	0.0112927	278	486	18	0.037037	0.0647482	GO:0120039	GO:BP	plasma membrane bounded cell projection morphogenesis	25952	22877
TRUE	0.0113529	925	486	38	0.0781893	0.0410811	GO:0003008	GO:BP	system process	25952	1597
TRUE	0.0113746	749	486	33	0.0679012	0.0440587	GO:0010647	GO:BP	positive regulation of cell communication	25952	4813
TRUE	0.0118691	5641	486	147	0.302469	0.0260592	GO:0006807	GO:BP	nitrogen compound metabolic process	25952	2782
TRUE	0.0121324	176	486	14	0.0288066	0.0795455	GO:0031589	GO:BP	cell-substrate adhesion	25952	8427
TRUE	0.0122891	336	486	20	0.0411523	0.0595238	GO:0060322	GO:BP	head development	25952	17167
TRUE	0.0123584	752	486	33	0.0679012	0.043883	GO:0023056	GO:BP	positive regulation of signaling	25952	7687
TRUE	0.0124663	280	486	18	0.037037	0.0642857	GO:0048858	GO:BP	cell projection morphogenesis	25952	15213
TRUE	0.0125652	308	486	19	0.0390947	0.0616883	GO:0007420	GO:BP	brain development	25952	3314
TRUE	0.014433	283	486	18	0.037037	0.0636042	GO:0099537	GO:BP	trans-synaptic signaling	25952	22448
TRUE	0.0152025	3360	486	97	0.199588	0.028869	GO:0007154	GO:BP	cell communication	25952	3074
TRUE	0.0154062	8	486	4	0.00823045	0.5	GO:1900273	GO:BP	positive regulation of long-term synaptic potentiation	25952	23598
TRUE	0.0158947	285	486	18	0.037037	0.0631579	GO:0099536	GO:BP	synaptic signaling	25952	22447
TRUE	0.0164484	3322	486	96	0.197531	0.0288983	GO:0023052	GO:BP	signaling	25952	7683
TRUE	0.0178379	182	486	14	0.0288066	0.0769231	GO:0099177	GO:BP	regulation of trans-synaptic signaling	25952	22417
TRUE	0.0193876	114	486	11	0.0226337	0.0964912	GO:0098742	GO:BP	cell-cell adhesion via plasma-membrane adhesion molecules	25952	22183
TRUE	0.0221159	292	486	18	0.037037	0.0616438	GO:0032990	GO:BP	cell part morphogenesis	25952	9217
TRUE	0.0248951	96	486	10	0.0205761	0.104167	GO:0007369	GO:BP	gastrulation	25952	3268
TRUE	0.0258012	188	486	14	0.0288066	0.0744681	GO:0030900	GO:BP	forebrain development	25952	8081
TRUE	0.0262393	1261	486	46	0.0946502	0.036479	GO:0032879	GO:BP	regulation of localization	25952	9122
TRUE	0.0264962	29	486	6	0.0123457	0.206897	GO:0032963	GO:BP	collagen metabolic process	25952	9194
TRUE	0.0303484	1385	486	49	0.100823	0.0353791	GO:0070887	GO:BP	cellular response to chemical stimulus	25952	19192
TRUE	0.0303901	18	486	5	0.0102881	0.277778	GO:0018149	GO:BP	peptide cross-linking	25952	6062
TRUE	0.0325986	79	486	9	0.0185185	0.113924	GO:0007156	GO:BP	homophilic cell adhesion via plasma membrane adhesion molecules	25952	3076
TRUE	0.0347108	144	486	12	0.0246914	0.0833333	GO:0090092	GO:BP	regulation of transmembrane receptor protein serine/threonine kinase signaling pathway	25952	21228
TRUE	0.0385122	3081	486	89	0.183128	0.0288867	GO:0007165	GO:BP	signal transduction	25952	3085
TRUE	0.0406101	19	486	5	0.0102881	0.263158	GO:0085029	GO:BP	extracellular matrix assembly	25952	21065
TRUE	0.0407814	277	486	17	0.0349794	0.0613718	GO:0007268	GO:BP	chemical synaptic transmission	25952	3179
TRUE	0.0407814	277	486	17	0.0349794	0.0613718	GO:0098916	GO:BP	anterograde trans-synaptic signaling	25952	22278
TRUE	0.0430135	428	486	22	0.0452675	0.0514019	GO:0051241	GO:BP	negative regulation of multicellular organismal process	25952	15765
TRUE	0.0436287	197	486	14	0.0288066	0.071066	GO:0007409	GO:BP	axonogenesis	25952	3304
TRUE	0.0444146	1096	486	41	0.0843621	0.0374088	GO:0071310	GO:BP	cellular response to organic substance	25952	19425
TRUE	0.0447243	251	486	16	0.0329218	0.063745	GO:0048667	GO:BP	cell morphogenesis involved in neuron differentiation	25952	15031
TRUE	4.57035e-38	991	486	95	0.195473	0.0958628	GO:0005576	GO:CC	extracellular region	25952	248
TRUE	2.02613e-34	11117	486	345	0.709877	0.0310336	GO:0110165	GO:CC	cellular anatomical entity	25952	3871
TRUE	1.80441e-33	11217	486	345	0.709877	0.0307569	GO:0005575	GO:CC	cellular_component	25952	247
TRUE	2.31526e-22	162	486	33	0.0679012	0.203704	GO:0031012	GO:CC	extracellular matrix	25952	1208
TRUE	5.28949e-17	107	486	24	0.0493827	0.224299	GO:0062023	GO:CC	collagen-containing extracellular matrix	25952	2694
TRUE	1.49791e-15	421	486	41	0.0843621	0.0973872	GO:0005615	GO:CC	extracellular space	25952	285
TRUE	2.89473e-14	2337	486	103	0.211934	0.0440736	GO:0071944	GO:CC	cell periphery	25952	3147
TRUE	3.54096e-14	5567	486	183	0.376543	0.0328723	GO:0016020	GO:CC	membrane	25952	858
TRUE	1.6563e-12	2264	486	97	0.199588	0.0428445	GO:0005886	GO:CC	plasma membrane	25952	522
TRUE	3.83189e-08	52	486	12	0.0246914	0.230769	GO:0005604	GO:CC	basement membrane	25952	275
TRUE	4.76524e-07	3825	486	121	0.248971	0.031634	GO:0031224	GO:CC	intrinsic component of membrane	25952	1246
TRUE	2.9779e-06	3771	486	117	0.240741	0.0310263	GO:0016021	GO:CC	integral component of membrane	25952	859
TRUE	1.06109e-05	484	486	29	0.0596708	0.0599174	GO:0098590	GO:CC	plasma membrane region	25952	3598
TRUE	1.45055e-05	275	486	21	0.0432099	0.0763636	GO:0009986	GO:CC	cell surface	25952	799
TRUE	5.24915e-05	522	486	29	0.0596708	0.0555556	GO:0031226	GO:CC	intrinsic component of plasma membrane	25952	1248
TRUE	0.000139225	5376	486	146	0.300412	0.0271577	GO:0005737	GO:CC	cytoplasm	25952	392
TRUE	0.000273113	566	486	29	0.0596708	0.0512367	GO:0045202	GO:CC	synapse	25952	2457
TRUE	0.000487871	921	486	39	0.0802469	0.0423453	GO:0030054	GO:CC	cell junction	25952	1035
TRUE	0.000591058	858	486	37	0.0761317	0.0431235	GO:0042995	GO:CC	cell projection	25952	2103
TRUE	0.000725405	23	486	6	0.0123457	0.26087	GO:0005581	GO:CC	collagen trimer	25952	252
TRUE	0.00123282	25	486	6	0.0123457	0.24	GO:0098889	GO:CC	intrinsic component of presynaptic membrane	25952	3683
TRUE	0.00129356	484	486	25	0.0514403	0.0516529	GO:0005887	GO:CC	integral component of plasma membrane	25952	523
TRUE	0.00133032	38	486	7	0.0144033	0.184211	GO:0042734	GO:CC	presynaptic membrane	25952	2092
TRUE	0.00157742	825	486	35	0.0720165	0.0424242	GO:0120025	GO:CC	plasma membrane bounded cell projection	25952	3875
TRUE	0.00579873	4	486	3	0.00617284	0.75	GO:0098643	GO:CC	banded collagen fibril	25952	3608
TRUE	0.00579873	4	486	3	0.00617284	0.75	GO:0005583	GO:CC	fibrillar collagen trimer	25952	254
TRUE	0.00624413	20	486	5	0.0102881	0.25	GO:0099056	GO:CC	integral component of presynaptic membrane	25952	3748
TRUE	0.00848269	380	486	20	0.0411523	0.0526316	GO:0043005	GO:CC	neuron projection	25952	2104
TRUE	0.00870511	412	486	21	0.0432099	0.0509709	GO:0099512	GO:CC	supramolecular fiber	25952	3796
TRUE	0.0090153	413	486	21	0.0432099	0.0508475	GO:0099081	GO:CC	supramolecular polymer	25952	3766
TRUE	0.0091364	88	486	9	0.0185185	0.102273	GO:0098858	GO:CC	actin-based cell projection	25952	3674
TRUE	0.00965019	264	486	16	0.0329218	0.0606061	GO:0015629	GO:CC	actin cytoskeleton	25952	845
TRUE	0.0142946	5	486	3	0.00617284	0.6	GO:0098644	GO:CC	complex of collagen trimers	25952	3609
TRUE	0.0145278	7616	486	182	0.374486	0.0238971	GO:0005622	GO:CC	intracellular anatomical structure	25952	291
TRUE	0.015814	1191	486	42	0.0864198	0.0352645	GO:0005856	GO:CC	cytoskeleton	25952	499
TRUE	0.0185035	168	486	12	0.0246914	0.0714286	GO:0045177	GO:CC	apical part of cell	25952	2453
TRUE	0.0285552	60	486	7	0.0144033	0.116667	GO:0099240	GO:CC	intrinsic component of synaptic membrane	25952	3790
TRUE	0.0401936	210	486	13	0.026749	0.0619048	GO:0036477	GO:CC	somatodendritic compartment	25952	1974
TRUE	0.0486472	7	486	3	0.00617284	0.428571	GO:0016012	GO:CC	sarcoglycan complex	25952	855
TRUE	0.0486472	7	486	3	0.00617284	0.428571	GO:0016011	GO:CC	dystroglycan complex	25952	854
TRUE	2.05347e-39	11593	486	363	0.746914	0.031312	GO:0003674	GO:MF	molecular_function	25952	406
TRUE	1.56531e-27	8678	486	284	0.584362	0.0327264	GO:0005488	GO:MF	binding	25952	1874
TRUE	1.78765e-18	5273	486	188	0.386831	0.0356533	GO:0005515	GO:MF	protein binding	25952	1891
TRUE	8.11244e-11	470	486	37	0.0761317	0.0787234	GO:0005509	GO:MF	calcium ion binding	25952	1889
TRUE	1.0799e-10	2075	486	88	0.18107	0.0424096	GO:0043169	GO:MF	cation binding	25952	6805
TRUE	1.17609e-09	2020	486	84	0.17284	0.0415842	GO:0046872	GO:MF	metal ion binding	25952	7362
TRUE	1.19379e-08	503	486	35	0.0720165	0.0695825	GO:0044877	GO:MF	protein-containing complex binding	25952	7160
TRUE	1.23615e-08	3459	486	118	0.242798	0.0341139	GO:0043167	GO:MF	ion binding	25952	6803
TRUE	3.65956e-08	30	486	10	0.0205761	0.333333	GO:0005201	GO:MF	extracellular matrix structural constituent	25952	1709
TRUE	6.42856e-08	354	486	28	0.0576132	0.079096	GO:0005198	GO:MF	structural molecule activity	25952	1706
TRUE	3.23563e-07	156	486	18	0.037037	0.115385	GO:0008237	GO:MF	metallopeptidase activity	25952	2062
TRUE	1.72837e-06	4272	486	130	0.26749	0.0304307	GO:0003824	GO:MF	catalytic activity	25952	520
TRUE	2.26645e-06	85	486	13	0.026749	0.152941	GO:0005539	GO:MF	glycosaminoglycan binding	25952	1911
TRUE	3.8646e-06	296	486	23	0.0473251	0.0777027	GO:0004175	GO:MF	endopeptidase activity	25952	836
TRUE	4.02969e-06	89	486	13	0.026749	0.146067	GO:0004222	GO:MF	metalloendopeptidase activity	25952	881
TRUE	1.00924e-05	473	486	29	0.0596708	0.0613108	GO:0008233	GO:MF	peptidase activity	25952	2058
TRUE	2.66781e-05	554	486	31	0.063786	0.0559567	GO:0008092	GO:MF	cytoskeletal protein binding	25952	1971
TRUE	7.19163e-05	269	486	20	0.0411523	0.0743494	GO:0003779	GO:MF	actin binding	25952	476
TRUE	0.000249445	1849	486	65	0.133745	0.0351541	GO:0016787	GO:MF	hydrolase activity	25952	3777
TRUE	0.000740809	117	486	12	0.0246914	0.102564	GO:0050839	GO:MF	cell adhesion molecule binding	25952	9115
TRUE	0.00202563	748	486	33	0.0679012	0.0441176	GO:0005102	GO:MF	signaling receptor binding	25952	1618
TRUE	0.00212768	53	486	8	0.0164609	0.150943	GO:0008201	GO:MF	heparin binding	25952	2051
TRUE	0.00547445	98	486	10	0.0205761	0.102041	GO:1901681	GO:MF	sulfur compound binding	25952	11946
TRUE	0.00596876	79	486	9	0.0185185	0.113924	GO:0019838	GO:MF	growth factor binding	25952	4611
TRUE	0.00882489	32	486	6	0.0123457	0.1875	GO:0005518	GO:MF	collagen binding	25952	1894
TRUE	0.010037	105	486	10	0.0205761	0.0952381	GO:0051015	GO:MF	actin filament binding	25952	9127
TRUE	0.012716	11	486	4	0.00823045	0.363636	GO:0019825	GO:MF	oxygen binding	25952	4605
TRUE	0.0400734	59	486	7	0.0144033	0.118644	GO:0005178	GO:MF	integrin binding	25952	1689
TRUE	0.044073	6	486	3	0.00617284	0.5	GO:0048407	GO:MF	platelet-derived growth factor binding	25952	8436

## Sheet: duck_lung_H5N2_1dpi_upreg
significant	p_value	term_size	query_size	intersection_size	precision	recall	term_id	source	term_name	effective_domain_size	source_order
TRUE	1.05201e-11	112	47	10	0.212766	0.0892857	GO:0009615	GO:BP	response to virus	25952	4006
TRUE	3.05933e-11	80	47	9	0.191489	0.1125	GO:0051607	GO:BP	defense response to virus	25952	16035
TRUE	3.05933e-11	80	47	9	0.191489	0.1125	GO:0140546	GO:BP	defense response to symbiont	25952	23224
TRUE	7.1491e-10	427	47	13	0.276596	0.030445	GO:0009607	GO:BP	response to biotic stimulus	25952	3999
TRUE	1.38034e-09	256	47	11	0.234043	0.0429688	GO:0002252	GO:BP	immune effector process	25952	920
TRUE	9.92715e-09	409	47	12	0.255319	0.0293399	GO:0051707	GO:BP	response to other organism	25952	16122
TRUE	1.02136e-08	410	47	12	0.255319	0.0292683	GO:0043207	GO:BP	response to external biotic stimulus	25952	12249
TRUE	5.39641e-08	262	47	10	0.212766	0.0381679	GO:0098542	GO:BP	defense response to other organism	25952	22106
TRUE	2.35443e-07	538	47	12	0.255319	0.0223048	GO:0044419	GO:BP	biological process involved in interspecies interaction between organisms	25952	12841
TRUE	1.3441e-05	39	47	5	0.106383	0.128205	GO:0048525	GO:BP	negative regulation of viral process	25952	14910
TRUE	2.42717e-05	998	47	13	0.276596	0.0130261	GO:0009605	GO:BP	response to external stimulus	25952	3997
TRUE	2.45565e-05	494	47	10	0.212766	0.0202429	GO:0006952	GO:BP	defense response	25952	2904
TRUE	2.48532e-05	1000	47	13	0.276596	0.013	GO:0002376	GO:BP	immune system process	25952	1042
TRUE	5.60404e-05	19	47	4	0.0851064	0.210526	GO:0045071	GO:BP	negative regulation of viral genome replication	25952	13176
TRUE	0.000123936	60	47	5	0.106383	0.0833333	GO:1903900	GO:BP	regulation of viral life cycle	25952	26912
TRUE	0.00034174	494	47	9	0.191489	0.0182186	GO:0006955	GO:BP	immune response	25952	2907
TRUE	0.000601068	82	47	5	0.106383	0.0609756	GO:0050792	GO:BP	regulation of viral process	25952	15389
TRUE	0.000856043	88	47	5	0.106383	0.0568182	GO:0043903	GO:BP	regulation of biological process involved in symbiotic interaction	25952	12557
TRUE	0.000874983	167	47	6	0.12766	0.0359281	GO:0045087	GO:BP	innate immune response	25952	13177
TRUE	0.00142066	11	47	3	0.0638298	0.272727	GO:0002230	GO:BP	positive regulation of defense response to virus by host	25952	899
TRUE	0.00156971	42	47	4	0.0851064	0.0952381	GO:0045069	GO:BP	regulation of viral genome replication	25952	13174
TRUE	0.0019666	104	47	5	0.106383	0.0480769	GO:0019058	GO:BP	viral life cycle	25952	6452
TRUE	0.00245622	13	47	3	0.0638298	0.230769	GO:0050691	GO:BP	regulation of defense response to virus by host	25952	15339
TRUE	0.00377415	1549	47	13	0.276596	0.00839251	GO:0006950	GO:BP	response to stress	25952	2903
TRUE	0.00470129	55	47	4	0.0851064	0.0727273	GO:0019079	GO:BP	viral genome replication	25952	6470
TRUE	0.0059103	130	47	5	0.106383	0.0384615	GO:0002697	GO:BP	regulation of immune effector process	25952	1351
TRUE	0.00858961	545	47	8	0.170213	0.0146789	GO:0070647	GO:BP	protein modification by small protein conjugation or removal	25952	19058
TRUE	0.0118902	150	47	5	0.106383	0.0333333	GO:0016032	GO:BP	viral process	25952	5668
TRUE	0.0165361	424	47	7	0.148936	0.0165094	GO:0016567	GO:BP	protein ubiquitination	25952	5874
TRUE	0.021814	170	47	5	0.106383	0.0294118	GO:0044403	GO:BP	biological process involved in symbiotic interaction	25952	12829
TRUE	0.0234333	5372	47	23	0.489362	0.00428146	GO:0043170	GO:BP	macromolecule metabolic process	25952	12238
TRUE	0.0246772	27	47	3	0.0638298	0.111111	GO:0050688	GO:BP	regulation of defense response to virus	25952	15336
TRUE	0.0271965	458	47	7	0.148936	0.0152838	GO:0032446	GO:BP	protein modification by small protein conjugation	25952	8801
TRUE	0.0469816	904	47	9	0.191489	0.00995575	GO:0048584	GO:BP	positive regulation of response to stimulus	25952	14959
TRUE	5.94407e-05	4272	47	23	0.489362	0.0053839	GO:0003824	GO:MF	catalytic activity	25952	520
TRUE	0.000169855	281	47	7	0.148936	0.024911	GO:0016887	GO:MF	ATPase activity	25952	3871
TRUE	0.000302203	609	47	9	0.191489	0.0147783	GO:0003723	GO:MF	RNA binding	25952	446
TRUE	0.000366518	108	47	5	0.106383	0.0462963	GO:0004386	GO:MF	helicase activity	25952	1015
TRUE	0.000466964	11593	47	37	0.787234	0.00319158	GO:0003674	GO:MF	molecular_function	25952	406
TRUE	0.000763603	3424	47	19	0.404255	0.00554907	GO:1901363	GO:MF	heterocyclic compound binding	25952	11925
TRUE	0.000897802	3461	47	19	0.404255	0.00548974	GO:0097159	GO:MF	organic cyclic compound binding	25952	10344
TRUE	0.00102371	1904	47	14	0.297872	0.00735294	GO:0003676	GO:MF	nucleic acid binding	25952	407
TRUE	0.00107649	18	47	3	0.0638298	0.166667	GO:0003950	GO:MF	NAD+ ADP-ribosyltransferase activity	25952	632
TRUE	0.00110976	240	47	6	0.12766	0.025	GO:0140098	GO:MF	catalytic activity; acting on RNA	25952	11788
TRUE	0.00217033	583	47	8	0.170213	0.0137221	GO:0017111	GO:MF	nucleoside-triphosphatase activity	25952	4001
TRUE	0.00338742	620	47	8	0.170213	0.0129032	GO:0016462	GO:MF	pyrophosphatase activity	25952	3565
TRUE	0.00350733	623	47	8	0.170213	0.0128411	GO:0016817	GO:MF	hydrolase activity; acting on acid anhydrides	25952	3803
TRUE	0.00350733	623	47	8	0.170213	0.0128411	GO:0016818	GO:MF	hydrolase activity; acting on acid anhydrides; in phosphorus-containing anhydrides	25952	3804
TRUE	0.0046417	4	47	2	0.0425532	0.5	GO:0097677	GO:MF	STAT family protein binding	25952	10410
TRUE	0.00468429	8678	47	30	0.638298	0.00345702	GO:0005488	GO:MF	binding	25952	1874
TRUE	0.00668864	1653	47	12	0.255319	0.00725953	GO:0016740	GO:MF	transferase activity	25952	3734
TRUE	0.010398	215	47	5	0.106383	0.0232558	GO:0004842	GO:MF	ubiquitin-protein transferase activity	25952	1411
TRUE	0.0126746	40	47	3	0.0638298	0.075	GO:0003724	GO:MF	RNA helicase activity	25952	447
TRUE	0.013457	227	47	5	0.106383	0.0220264	GO:0019787	GO:MF	ubiquitin-like protein transferase activity	25952	4589
TRUE	0.0146898	42	47	3	0.0638298	0.0714286	GO:0003725	GO:MF	double-stranded RNA binding	25952	448
TRUE	0.0199489	1849	47	12	0.255319	0.00648999	GO:0016787	GO:MF	hydrolase activity	25952	3777
TRUE	0.036735	57	47	3	0.0638298	0.0526316	GO:0016763	GO:MF	transferase activity; transferring pentosyl groups	25952	3756

[truncated: 6 more sheets: duck_ileum_H5N1_1dpi_upreg, duck_ileum_H5N1_1dpi_downreg, duck_ileum_H5N1_3dpi_upreg, duck_ileum_H5N1_3dpi_downreg, duck_ileum_H5N2_1dpi_upreg, duck_ileum_H5N2_3dpi_upreg]
