# Supplementary material for: Comparative Investigation of Gene Regulatory Processes Underlying Avian Influenza Viruses in Chicken and Duck
Source: Biology (Basel). 2022 Jan 29;11(2):219. doi: 10.3390/biology11020219 (PMC8868632; doi:10.3390/biology11020219)
Supplement: Supplementary file 1 [file biology-11-00219-s001.zip › Supplementary_Table_S3_TFBS_enrichment.xlsx]

## Sheet: chicken_ileum_H5N1_1dpi_OR
transcription_factor	no_search_sites	no_background_sites	sum_search_sites	sum_background_sites	no_gene_sites	wilcox_pval	wilcox_adjusted
AHRARNT_01	170	134	393	265	230	0.00017016	0.0156831
BEN_02	228	228	1966	1638	230	1.86351e-05	0.00343507
CACCCBINDINGFACTOR_Q6	206	184	881	766	230	0.000559694	0.0281374
ETV5HES7_01	153	120	515	347	230	0.000389722	0.0259482
FOXN4_01	230	228	3605	2995	230	4.27306e-05	0.00590751
IK1_01	230	227	1832	1535	230	0.000126703	0.0140133
IRF4_09	157	114	375	173	230	3.09605e-06	0.00142019
IRF4_Q5	70	42	102	52	230	0.000550418	0.0281374
PAX2_Q2	204	196	688	515	230	0.000343635	0.0259482
PAX5_01	230	225	3086	2433	230	5.13632e-06	0.00142019
RREB_Q5	96	64	137	93	230	0.000973734	0.0448729
ZNF295_01	225	219	3075	2580	230	0.000422303	0.0259482

## Sheet: chicken_ileum_H5N1_1dpi_UR
transcription_factor	no_search_sites	no_background_sites	sum_search_sites	sum_background_sites	no_gene_sites	wilcox_pval	wilcox_adjusted
CDP_01	202	208	763	963	230	0.000711612	0.0340192
CDP_Q6_01	174	187	475	625	230	0.00107055	0.0372868
CEBPG_Q6	191	204	880	1215	230	0.000163508	0.0168096
CPEB1_01	131	168	338	520	230	2.8352e-06	0.00156787
FOXJ2_02	147	163	489	722	230	0.00104183	0.0372868
FOXL2_Q5	140	176	277	409	230	1.94569e-05	0.00358656
HNF1B_01	171	178	479	677	230	0.000799727	0.0340192
HOXD13_01	103	129	189	281	230	0.000786499	0.0340192
HOXD9_Q2	100	132	161	242	230	0.000625277	0.0340192
LBX2_03	216	212	1506	1902	230	0.00107882	0.0372868
MEF2_04	71	102	103	181	230	0.000329662	0.0260433
MEIS1AHOXA9_01	216	213	1090	1350	230	0.000600048	0.0340192
MSX2_Q3	196	199	656	881	230	0.000144318	0.0168096
OCT1_06	206	210	1118	1466	230	0.000385934	0.0266777
PRX2_Q2	183	185	669	998	230	0.000182383	0.0168096
TEF3_Q3	173	196	653	943	230	1.12039e-05	0.00309789

## Sheet: chicken_ileum_H5N1_3dpi_OR
transcription_factor	no_search_sites	no_background_sites	sum_search_sites	sum_background_sites	no_gene_sites	wilcox_pval	wilcox_adjusted
CMYC_02	348	306	849	663	617	0.000831116	0.0429065
DEC_Q1	530	480	1388	1199	617	0.000397718	0.0274922
FOXN4_01	617	611	9253	8528	617	0.000853474	0.0429065
IRF4_09	366	309	700	504	617	8.65231e-05	0.0159491
MYOGNF1_01	615	601	5646	5038	617	2.43217e-06	0.000672496
PAX3_01	616	610	5653	5213	617	0.000836248	0.0429065
PAX5_01	615	601	7618	6556	617	5.31621e-07	0.000293986
TAXCREB_02	615	607	5463	5001	617	0.00108013	0.0459469
TFE_Q6	310	248	475	400	617	0.000387356	0.0274922
THAP1_01	617	607	5881	5515	617	0.000396492	0.0274922
ZF5_B	598	581	8293	7294	617	0.000259203	0.0274922
ZNF295_01	601	576	8536	7631	617	0.000140407	0.0194113
ZNF777_02	606	593	4531	4075	617	0.00105884	0.0459469

## Sheet: chicken_ileum_H5N1_3dpi_UR
transcription_factor	no_search_sites	no_background_sites	sum_search_sites	sum_background_sites	no_gene_sites	wilcox_pval	wilcox_adjusted
CPEB1_01	406	440	1006	1258	617	0.000167857	0.0464125
DLX3_01	362	403	976	1314	617	0.000297757	0.0474212
EVX2_03	532	523	2546	3223	617	0.000442233	0.0474212
FOXJ2_02	402	437	1368	1909	617	5.23799e-05	0.0289661
LHX3_01	289	334	1036	1369	617	0.000472384	0.0474212
MEIS1DLX3_01	16	40	17	43	617	0.000514516	0.0474212

## Sheet: chicken_lung_H5N1_1dpi_OR
transcription_factor	no_search_sites	no_background_sites	sum_search_sites	sum_background_sites	no_gene_sites	wilcox_pval	wilcox_adjusted
AHRARNT_01	737	625	1753	1412	1027	7.41091e-08	2.41072e-06
AHRARNT_02	760	703	1884	1627	1027	4.85822e-05	0.000790175
AHR_01	880	823	2425	2239	1027	0.00152419	0.0183234
AP2ALPHA_03	984	948	20013	16642	1027	2.34954e-08	9.28068e-07
AP2_Q6	916	856	10280	8878	1027	2.30445e-07	5.54071e-06
BEN_02	1020	999	9066	7573	1027	1.09401e-15	3.02493e-13
BTEB3_Q5	1001	957	12885	11582	1027	1.33787e-07	3.52306e-06
CACCCBINDINGFACTOR_Q6	902	812	4094	3545	1027	1.0758e-07	3.13114e-06
CEBPGELF1_01	93	59	98	65	1027	0.00226548	0.0255676
CTCF_04	874	784	3730	2985	1027	2.16872e-09	9.99417e-08
CTCF_06	992	966	5743	5367	1027	0.000164381	0.00227257
CTF1_01	846	758	2599	2329	1027	6.44918e-05	0.000990666
EGR_Q6	770	653	3384	3046	1027	1.13884e-07	3.14889e-06
ETV5HES7_01	717	573	2449	1712	1027	2.06701e-14	3.81019e-12
FOXN4_01	1026	1014	15853	14070	1027	4.56841e-11	3.15791e-09
GCM1ETV4_01	70	33	73	37	1027	9.38025e-05	0.00133007
GCM2HES7_01	511	418	966	712	1027	8.14558e-06	0.000145307
HES1_Q2	887	818	2440	2215	1027	0.00248745	0.0275112
HIC1_03	731	639	1796	1525	1027	7.96341e-06	0.000145307
HIF1_Q5	691	622	1570	1379	1027	0.00178423	0.0205559
IK1_01	1026	998	7337	6948	1027	0.00135048	0.0165959
IRF4_09	605	518	1187	974	1027	2.27095e-05	0.000392448
KAISO_Q2	1002	952	20257	16233	1027	1.49571e-12	1.37855e-10
LRF_Q6	881	788	4000	3453	1027	3.01623e-08	1.11198e-06
MYOGNF1_01	1026	1000	9296	8438	1027	2.65324e-06	5.43423e-05
NERF_Q2	1012	977	5196	4747	1027	4.37688e-05	0.000733459
PAX2_Q2	896	872	2663	2449	1027	0.00428078	0.0438383
PAX3_01	1027	1006	9532	8522	1027	1.91632e-08	8.15171e-07
PAX5_01	1023	1004	12909	11014	1027	1.24431e-12	1.37621e-10
PAX5_Q6	1006	963	4910	4448	1027	0.000187163	0.00252442
PLAG1_02	776	690	5532	5883	1027	0.00297388	0.031626
PSF_Q5	548	472	831	746	1027	0.00133274	0.0165959
RUNX2_02	86	55	138	69	1027	0.00339246	0.0353968
SALL1_01	252	190	294	244	1027	0.000639422	0.00841905
SMAD4_Q6	1024	1009	8880	8485	1027	0.00257687	0.0279413
SMAD5_Q5	1007	966	10831	8748	1027	2.15306e-13	2.9766e-11
SP1SP3_Q4	650	553	3908	3662	1027	5.59447e-05	0.000883926
SP2_04	1004	980	9208	7929	1027	1.49591e-10	9.19154e-09
SP3_Q3	969	939	5890	5344	1027	6.6663e-06	0.000131659
SREBP1_02	980	937	5135	4794	1027	7.18171e-05	0.00104513
TAXCREB_01	831	760	2263	2018	1027	7.52001e-06	0.000143399
TAXCREB_02	1024	1007	9229	8248	1027	5.80571e-08	2.0066e-06
TFIII_Q6	961	902	4228	3654	1027	1.05868e-07	3.13114e-06
WT1_01	746	629	3927	3371	1027	1.4947e-07	3.75714e-06
ZBP89_Q4_01	693	590	3925	3692	1027	6.81816e-05	0.00101904
ZBTB2_Q3_01	895	839	2912	2516	1027	7.07039e-07	1.56397e-05
ZBTB33_05	101	46	144	57	1027	1.00719e-06	2.14222e-05
ZBTB44_01	797	712	1624	1358	1027	2.96357e-07	6.82856e-06
ZF5_B	999	957	15367	11496	1027	9.39473e-16	3.02493e-13
ZGPAT_01	987	936	10929	8991	1027	1.69475e-10	9.37198e-09
ZNF295_01	1001	976	15092	12817	1027	2.32012e-10	1.16639e-08
ZNF436_02	20	5	20	5	1027	0.00127437	0.016389
ZNF592_02	1000	962	4386	4041	1027	0.00156374	0.0183989
ZNF777_02	1011	983	7831	6720	1027	3.33973e-11	2.63839e-09

## Sheet: chicken_lung_H5N1_1dpi_UR
transcription_factor	no_search_sites	no_background_sites	sum_search_sites	sum_background_sites	no_gene_sites	wilcox_pval	wilcox_adjusted
CDP_Q6_01	767	775	2013	2451	1027	0.000732318	0.0168738
CEBPG_Q6	883	871	3970	4751	1027	0.000179328	0.00755584
CPEB1_01	680	711	1568	1957	1027	0.000161219	0.00742952
DLX3_01	593	650	1490	1954	1027	2.40853e-05	0.00394909
EVX2_03	884	855	3994	4955	1027	5.10206e-05	0.0047024
FOXJ2_02	653	686	2123	2731	1027	0.00020495	0.00755584
FOXL2_Q2	267	328	360	468	1027	0.000729804	0.0168738
HNF1_C	275	342	383	517	1027	0.000150748	0.00742952
HOXB13EOMES_01	850	838	2473	2920	1027	0.000199314	0.00755584
HOXD10_Q2	228	296	341	496	1027	0.00011039	0.00610454
HOXD9_Q2	491	547	817	1040	1027	0.000376392	0.010955
LBX2_03	973	950	6640	7858	1027	0.000240527	0.00831322
LHX3_01	465	535	1534	2082	1027	1.08718e-05	0.00300606
MEF2_04	357	419	530	706	1027	0.000352108	0.0108175
MEIS1AHOXA9_01	985	956	5169	5764	1027	0.000335905	0.0108175
MEIS1DLX3_01	46	76	46	80	1027	0.00242904	0.04863
MSX2_Q3	876	885	2978	3641	1027	3.26605e-06	0.00180613
NKX22_01	531	589	1049	1262	1027	0.000564825	0.0156174
NKX61_01	277	338	390	511	1027	0.000715404	0.0168738
NKX62_Q2	546	592	1294	1778	1027	2.85649e-05	0.00394909
OTX2_Q3	196	252	223	307	1027	0.000892733	0.0197472
PPARG_02	1022	1000	10980	11845	1027	6.85801e-05	0.0047406
PRX2_Q2	821	803	3187	3843	1027	0.000605865	0.0159544
SATB1_Q3	136	198	161	234	1027	9.75402e-05	0.00599331
SIX3_Q6	529	592	1120	1427	1027	4.15079e-05	0.00459077
SOX5_01	657	687	1394	1667	1027	0.00125689	0.026733
TEAD4ALX4_01	32	58	32	61	1027	0.00246228	0.04863
TEF3_Q3	811	831	2933	3627	1027	6.64999e-05	0.0047406

## Sheet: chicken_lung_H5N1_3dpi_OR
transcription_factor	no_search_sites	no_background_sites	sum_search_sites	sum_background_sites	no_gene_sites	wilcox_pval	wilcox_adjusted
BEN_02	970	962	8145	7487	978	0.00012575	0.0139079
BTEB3_Q5	942	927	11736	11428	978	0.00105242	0.0363743
CACCCBINDINGFACTOR_Q6	861	791	3650	3482	978	0.000453188	0.0269599
ETV5HES7_01	625	570	2204	1870	978	0.00138646	0.0383355
HIC1_03	678	608	1675	1401	978	4.2879e-05	0.00790403
IRF4_09	562	503	1005	783	978	0.000674661	0.028699
LRF_Q6	824	759	3664	3397	978	0.000771203	0.0304625
MTF1_01	958	940	4951	4521	978	0.00130134	0.0382919
PAX2_Q2	868	827	2522	2260	978	0.000336165	0.0232374
PAX3_01	978	965	8910	8250	978	0.000154157	0.0142081
PAX5_01	976	964	12032	10730	978	3.68703e-07	0.000203893
PSF_Q5	526	465	815	714	978	0.00085918	0.0316751
SMAD5_Q5	957	930	9801	8879	978	0.000531428	0.0269599
SP2_04	954	936	8283	7707	978	0.000585025	0.0269599
SP3_Q3	920	894	5512	5099	978	0.00161563	0.0425451
TAXCREB_01	773	708	1978	1830	978	0.00118057	0.0382919
WT1_01	677	600	3604	3512	978	0.0018708	0.047025
ZBTB33_05	86	49	116	80	978	0.000563446	0.0269599
ZF5_B	940	926	13379	11751	978	8.45362e-05	0.0116871
ZGPAT_01	919	898	9876	8884	978	0.00131564	0.0382919
ZNF295_01	949	939	13507	12526	978	0.000255082	0.0201514
ZNF777_02	962	952	7311	6483	978	2.61881e-06	0.000724101

## Sheet: chicken_lung_H5N1_3dpi_UR
transcription_factor	no_search_sites	no_background_sites	sum_search_sites	sum_background_sites	no_gene_sites	wilcox_pval	wilcox_adjusted
CPEB1_01	649	691	1679	1964	978	0.000386639	0.0427622
HOXD10_Q2	234	311	346	564	978	1.1334e-05	0.00626771
HOXD9_Q2	484	537	804	1046	978	0.0002265	0.0374954
MEF2_04	350	420	541	677	978	0.000271214	0.0374954
MSX2_Q3	864	870	3100	3507	978	0.000187978	0.0374954

## Sheet: duck_ileum_H5N1_1dpi_OR
transcription_factor	no_search_sites	no_background_sites	sum_search_sites	sum_background_sites	no_gene_sites	wilcox_pval	wilcox_adjusted
IRF4_Q5	66	34	94	37	183	2.56628e-05	0.0141915

## Sheet: duck_ileum_H5N1_1dpi_UR
transcription_factor	no_search_sites	no_background_sites	sum_search_sites	sum_background_sites	no_gene_sites	wilcox_pval	wilcox_adjusted
AHRARNT_02	101	124	177	297	183	3.83204e-05	0.0105956
AHR_01	137	159	326	455	183	2.67891e-05	0.0105956
FOXN4_01	181	181	2136	2577	183	7.34584e-05	0.0135408

[truncated: 6 more sheets: duck_ileum_H5N1_3dpi_OR, duck_ileum_H5N1_3dpi_UR, duck_lung_H5N1_1dpi_OR, duck_lung_H5N1_1dpi_UR, duck_lung_H5N1_3dpi_OR, duck_lung_H5N1_3dpi_UR]
