# Supplementary material for: Comparative Investigation of Gene Regulatory Processes Underlying Avian Influenza Viruses in Chicken and Duck
Source: Biology (Basel). 2022 Jan 29;11(2):219. doi: 10.3390/biology11020219 (PMC8868632; doi:10.3390/biology11020219)
Supplement: Supplementary file 1 [file biology-11-00219-s001.zip › Supplementary_Table_S4_TF_cooperation.xlsx]

## Sheet: chicken_H5N1_lung_1day
V$AP1FJ_Q2	interacts with	V$ISL2_03
V$ISL2_03	interacts with	V$POU3F1_Q6
V$CACCCBINDINGFACTOR_Q6	interacts with	V$EGR_Q6
V$CACCCBINDINGFACTOR_Q6	interacts with	V$HIC2_01
V$CACCCBINDINGFACTOR_Q6	interacts with	V$LRF_Q6
V$CACCCBINDINGFACTOR_Q6	interacts with	V$PAX5_Q6
V$CACCCBINDINGFACTOR_Q6	interacts with	V$PLAG1_02
V$CACCCBINDINGFACTOR_Q6	interacts with	V$WT1_01
V$CACCCBINDINGFACTOR_Q6	interacts with	V$ZNF777_02
V$EGR_Q6	interacts with	V$CTCF_04
V$EGR_Q6	interacts with	V$ETV5HES7_01
V$EGR_Q6	interacts with	V$LRF_Q6
V$EGR_Q6	interacts with	V$PLAG1_02
V$EGR_Q6	interacts with	V$WT1_01
V$EGR_Q6	interacts with	V$ZNF777_02
V$HIC2_01	interacts with	V$CTCF_06
V$HIC2_01	interacts with	V$LRF_Q6
V$HIC2_01	interacts with	V$MEIS1EOMES_01
V$HIC2_01	interacts with	V$RELA_03
V$HIC2_01	interacts with	V$ZNF777_02
V$LRF_Q6	interacts with	V$ETV5HES7_01
V$LRF_Q6	interacts with	V$WT1_01
V$LRF_Q6	interacts with	V$ZBTB2_Q3_01
V$LRF_Q6	interacts with	V$ZNF777_02
V$PAX5_Q6	interacts with	V$CTCF_06
V$PAX5_Q6	interacts with	V$GATAD2A_01
V$PAX5_Q6	interacts with	V$RELA_03
V$PAX5_Q6	interacts with	V$ZNF592_02
V$PLAG1_02	interacts with	V$CTCF_04
V$PLAG1_02	interacts with	V$ETV5HES7_01
V$PLAG1_02	interacts with	V$LRF_Q6
V$PLAG1_02	interacts with	V$WT1_01
V$PLAG1_02	interacts with	V$ZNF777_02
V$WT1_01	interacts with	V$ETV5HES7_01
V$WT1_01	interacts with	V$ZNF777_02
V$CDP_01	interacts with	V$EVX2_03
V$CDP_01	interacts with	V$LBX2_03
V$EVX2_03	interacts with	V$LBX2_03
V$EVX2_03	interacts with	V$TEF3_Q3
V$LBX2_03	interacts with	V$CPEB1_01
V$CEBPG_Q6	interacts with	V$ISL2_03
V$CEBPG_Q6	interacts with	V$NKX25_03
V$CEBPG_Q6	interacts with	V$PRX2_Q2
V$PRX2_Q2	interacts with	V$TEF3_Q3
V$CP2_01	interacts with	V$CTCF_06
V$CP2_01	interacts with	V$GATAD2A_01
V$CP2_01	interacts with	V$GRE_C
V$CP2_01	interacts with	V$HIC2_01
V$CP2_01	interacts with	V$IK1_01
V$CP2_01	interacts with	V$NERF_Q2
V$CP2_01	interacts with	V$PAX2_Q2
V$CP2_01	interacts with	V$SMAD3_Q6
V$CTCF_06	interacts with	V$MEIS1EOMES_01
V$CTCF_06	interacts with	V$ZBTB2_Q3_01
V$CTCF_06	interacts with	V$ZNF592_02
V$GRE_C	interacts with	V$GATAD2A_01
V$GRE_C	interacts with	V$RELA_03
V$IK1_01	interacts with	V$SP3_Q3
V$NERF_Q2	interacts with	V$GATAD2A_01
V$PAX2_Q2	interacts with	V$HIC2_01
V$PAX2_Q2	interacts with	V$RELA_03
V$SMAD3_Q6	interacts with	V$GATAD2A_01
V$SMAD3_Q6	interacts with	V$HIC2_01
V$SMAD3_Q6	interacts with	V$MAFB_Q4
V$CPEB1_01	interacts with	V$TEF3_Q3
V$TEF3_Q3	interacts with	V$HOXB13EOMES_01
V$CTCF_04	interacts with	V$HIC2_01
V$CTCF_04	interacts with	V$LRF_Q6
V$CTCF_04	interacts with	V$WT1_01
V$MEIS1EOMES_01	interacts with	V$GATAD2A_01
V$ZBTB2_Q3_01	interacts with	V$ZNF592_02
V$CTF1_01	interacts with	V$CTCF_06
V$CTF1_01	interacts with	V$GATAD2A_01
V$E2F_01	interacts with	V$IK3_01
V$ERBETA_Q5	interacts with	V$GATAD2A_01
V$FOXM1_Q3	interacts with	V$HOXB13EOMES_01
V$RELA_03	interacts with	V$MEIS1EOMES_01
V$RELA_03	interacts with	V$ZNF777_02
V$SP3_Q3	interacts with	V$EGR_Q6
V$SP3_Q3	interacts with	V$HIC2_01
V$SP3_Q3	interacts with	V$LRF_Q6
V$SP3_Q3	interacts with	V$MEIS1EOMES_01
V$SP3_Q3	interacts with	V$PAX5_Q6
V$SP3_Q3	interacts with	V$PLAG1_02
V$SP3_Q3	interacts with	V$RELA_03
V$SP3_Q3	interacts with	V$TFIII_Q6
V$SP3_Q3	interacts with	V$WT1_01
V$SP3_Q3	interacts with	V$ZBTB2_Q3_01
V$SP3_Q3	interacts with	V$ZNF777_02
V$MAFA_Q4_01	interacts with	V$GATAD2A_01
V$MAFB_Q4	interacts with	V$CTCF_06
V$MAFB_Q4	interacts with	V$GATAD2A_01
V$MAFB_Q4	interacts with	V$HIC2_01
V$MEIS1AHOXA9_01	interacts with	V$CEBPG_Q6
V$MEIS1AHOXA9_01	interacts with	V$ISL2_03
V$MSX2_Q3	interacts with	V$FOXM1_Q3
V$MSX2_Q3	interacts with	V$LBX2_03
V$MSX2_Q3	interacts with	V$TEF3_Q3
V$OCT1_06	interacts with	V$EVX2_03
V$OCT1_06	interacts with	V$MEIS1AHOXA9_01
V$OCT1_06	interacts with	V$PRX2_Q2
V$OCT1_06	interacts with	V$SOX_Q6
V$OCT1_06	interacts with	V$TITF1_Q3
V$SOX_Q6	interacts with	V$POU5F1_01
V$SOX_Q6	interacts with	V$SOX10_08
V$TITF1_Q3	interacts with	V$NKX25_03
V$TITF1_Q3	interacts with	V$PLZFB_Q3
V$TITF1_Q3	interacts with	V$SOX_Q6
V$PIT1_Q6	interacts with	V$EVX2_03
V$PIT1_Q6	interacts with	V$ISL2_03
V$PIT1_Q6	interacts with	V$POU5F1_01
V$POU5F1_01	interacts with	V$MEIS1DRGX_01
V$POU5F1_01	interacts with	V$POU3F1_Q6
V$RREB1_01	interacts with	V$GATAD2A_01
V$RREB1_01	interacts with	V$LRF_Q6
V$RREB1_01	interacts with	V$PLAG1_02
V$RREB1_01	interacts with	V$RELA_03
V$SIX4_01	interacts with	V$GATAD2A_01
V$SOX5_01	interacts with	V$FOXM1_Q3
V$TFIII_Q6	interacts with	V$CTCF_04
V$TFIII_Q6	interacts with	V$CTCF_06
V$TFIII_Q6	interacts with	V$EGR_Q6
V$TFIII_Q6	interacts with	V$ETV5HES7_01
V$TFIII_Q6	interacts with	V$LRF_Q6
V$TFIII_Q6	interacts with	V$PAX5_Q6
V$TFIII_Q6	interacts with	V$PLAG1_02
V$TFIII_Q6	interacts with	V$WT1_01
V$TFIII_Q6	interacts with	V$ZBTB2_Q3_01
V$TFIII_Q6	interacts with	V$ZNF777_02
V$SREBP1_02	interacts with	V$CACCCBINDINGFACTOR_Q6
V$SREBP1_02	interacts with	V$GATAD2A_01
V$SREBP1_02	interacts with	V$LRF_Q6
V$SREBP1_02	interacts with	V$PLAG1_02
V$SREBP1_02	interacts with	V$RELA_03
V$SREBP1_02	interacts with	V$RREB1_01
V$SREBP1_02	interacts with	V$SP3_Q3
V$SREBP1_02	interacts with	V$TFIII_Q6
V$SREBP1_02	interacts with	V$ZNF777_02
V$TST1_01	interacts with	V$EVX2_03
V$TST1_01	interacts with	V$LBX2_03
V$TST1_01	interacts with	V$OCT1_06
V$TST1_01	interacts with	V$POU5F1_01
V$TST1_01	interacts with	V$PRX2_Q2

## Sheet: chicken_H5N1_lung_3day
V$CACCCBINDINGFACTOR_Q6	interacts with	V$EGR_Q6
V$CACCCBINDINGFACTOR_Q6	interacts with	V$LRF_Q6
V$CACCCBINDINGFACTOR_Q6	interacts with	V$WT1_01
V$CACCCBINDINGFACTOR_Q6	interacts with	V$ZNF777_02
V$EGR_Q6	interacts with	V$CTCF_04
V$EGR_Q6	interacts with	V$LRF_Q6
V$EGR_Q6	interacts with	V$PLAG1_02
V$EGR_Q6	interacts with	V$WT1_01
V$EGR_Q6	interacts with	V$ZNF777_02
V$LRF_Q6	interacts with	V$WT1_01
V$LRF_Q6	interacts with	V$ZBTB2_Q3_01
V$LRF_Q6	interacts with	V$ZNF777_02
V$WT1_01	interacts with	V$ZNF777_02
V$CDP_01	interacts with	V$POU5F1_01
V$CDP_01	interacts with	V$TITF1_Q3
V$POU5F1_01	interacts with	V$MEIS1DRGX_01
V$TITF1_Q3	interacts with	V$FOXM1_Q3
V$TITF1_Q3	interacts with	V$LBX2_03
V$TITF1_Q3	interacts with	V$NKX25_03
V$TITF1_Q3	interacts with	V$SOX_Q6
V$CEBPG_Q6	interacts with	V$EVX2_03
V$CEBPG_Q6	interacts with	V$PLZFB_Q3
V$CEBPG_Q6	interacts with	V$PRX2_Q2
V$EVX2_03	interacts with	V$LBX2_03
V$EVX2_03	interacts with	V$TEF3_Q3
V$PRX2_Q2	interacts with	V$EVX2_03
V$PRX2_Q2	interacts with	V$TEF3_Q3
V$CP2_01	interacts with	V$CTCF_06
V$CP2_01	interacts with	V$GATAD2A_01
V$CP2_01	interacts with	V$GRE_C
V$CP2_01	interacts with	V$HIC2_01
V$CP2_01	interacts with	V$IK1_01
V$CP2_01	interacts with	V$MEIS1EOMES_01
V$CP2_01	interacts with	V$NERF_Q2
V$CP2_01	interacts with	V$PBX1_05
V$CP2_01	interacts with	V$RELA_03
V$CP2_01	interacts with	V$SIX4_01
V$CP2_01	interacts with	V$SMAD3_Q6
V$CP2_01	interacts with	V$SP3_Q3
V$CTCF_06	interacts with	V$MEIS1EOMES_01
V$CTCF_06	interacts with	V$RELA_03
V$CTCF_06	interacts with	V$ZBTB2_Q3_01
V$GRE_C	interacts with	V$GATAD2A_01
V$GRE_C	interacts with	V$PBX1_05
V$HIC2_01	interacts with	V$CTCF_06
V$HIC2_01	interacts with	V$LRF_Q6
V$HIC2_01	interacts with	V$MEIS1EOMES_01
V$HIC2_01	interacts with	V$RELA_03
V$HIC2_01	interacts with	V$ZNF777_02
V$IK1_01	interacts with	V$PAX5_Q6
V$MEIS1EOMES_01	interacts with	V$GATAD2A_01
V$NERF_Q2	interacts with	V$GATAD2A_01
V$NERF_Q2	interacts with	V$HIC2_01
V$NERF_Q2	interacts with	V$PAX5_Q6
V$NERF_Q2	interacts with	V$TFIII_Q6_01
V$RELA_03	interacts with	V$MEIS1EOMES_01
V$RELA_03	interacts with	V$ZNF777_02
V$SIX4_01	interacts with	V$HIC2_01
V$SMAD3_Q6	interacts with	V$CTCF_06
V$SMAD3_Q6	interacts with	V$GATAD2A_01
V$SMAD3_Q6	interacts with	V$ZNF777_02
V$SP3_Q3	interacts with	V$EGR_Q6
V$SP3_Q3	interacts with	V$HIC2_01
V$SP3_Q3	interacts with	V$LRF_Q6
V$SP3_Q3	interacts with	V$PAX5_Q6
V$SP3_Q3	interacts with	V$PLAG1_02
V$SP3_Q3	interacts with	V$RELA_03
V$SP3_Q3	interacts with	V$TFIII_Q6
V$SP3_Q3	interacts with	V$WT1_01
V$SP3_Q3	interacts with	V$ZBTB2_Q3_01
V$SP3_Q3	interacts with	V$ZNF777_02
V$CPEB1_01	interacts with	V$TEF3_Q3
V$CTCF_04	interacts with	V$CTCF_06
V$CTCF_04	interacts with	V$HIC2_01
V$CTCF_04	interacts with	V$LRF_Q6
V$CTCF_04	interacts with	V$WT1_01
V$CTCF_04	interacts with	V$ZNF777_02
V$PLAG1_02	interacts with	V$CTCF_04
V$PLAG1_02	interacts with	V$LRF_Q6
V$PLAG1_02	interacts with	V$WT1_01
V$LBX2_03	interacts with	V$PLZFB_Q3
V$LBX2_03	interacts with	V$TEF3_Q3
V$FOXJ2_02	interacts with	V$EVX2_03
V$HIC1_03	interacts with	V$HIC2_01
V$HNF1B_01	interacts with	V$EVX2_03
V$PAX5_Q6	interacts with	V$CTCF_06
V$PAX5_Q6	interacts with	V$GATAD2A_01
V$PAX5_Q6	interacts with	V$PAX2_Q2
V$PAX5_Q6	interacts with	V$ZBTB2_Q3_01
V$PAX5_Q6	interacts with	V$ZNF592_02
V$PAX5_Q6	interacts with	V$ZNF777_02
V$LYF1_01	interacts with	V$GRE_C
V$MAFA_Q4_01	interacts with	V$GATAD2A_01
V$MAFB_Q4	interacts with	V$MEIS1EOMES_01
V$MEIS1AHOXA9_01	interacts with	V$CEBPG_Q6
V$OCT1_06	interacts with	V$EVX2_03
V$OCT1_06	interacts with	V$MSX2_Q3
V$OCT1_06	interacts with	V$PRX2_Q2
V$OCT1_06	interacts with	V$TEF3_Q3
V$OCT1_06	interacts with	V$TITF1_Q3
V$PAX2_Q2	interacts with	V$HIC2_01
V$PAX2_Q2	interacts with	V$RELA_03
V$PAX2_Q2	interacts with	V$ZNF777_02
V$PIT1_Q6	interacts with	V$EVX2_03
V$PIT1_Q6	interacts with	V$TEF3_Q3
V$POU3F2_01	interacts with	V$LBX2_03
V$RREB1_01	interacts with	V$PLAG1_02
V$RREB1_01	interacts with	V$RELA_03
V$RREB1_01	interacts with	V$TFIII_Q6
V$TFIII_Q6	interacts with	V$CACCCBINDINGFACTOR_Q6
V$TFIII_Q6	interacts with	V$CTCF_04
V$TFIII_Q6	interacts with	V$CTCF_06
V$TFIII_Q6	interacts with	V$EGR_Q6
V$TFIII_Q6	interacts with	V$LRF_Q6
V$TFIII_Q6	interacts with	V$PAX5_Q6
V$TFIII_Q6	interacts with	V$PLAG1_02
V$TFIII_Q6	interacts with	V$WT1_01
V$TFIII_Q6	interacts with	V$ZBTB2_Q3_01
V$TFIII_Q6	interacts with	V$ZNF777_02
V$SMAD3_Q6_01	interacts with	V$GATAD2A_01
V$SOX_Q6	interacts with	V$POU5F1_01
V$SOX_Q6	interacts with	V$SOX10_08
V$SREBP1_02	interacts with	V$CACCCBINDINGFACTOR_Q6
V$SREBP1_02	interacts with	V$CTCF_04
V$SREBP1_02	interacts with	V$EGR_Q6
V$SREBP1_02	interacts with	V$LRF_Q6
V$SREBP1_02	interacts with	V$PLAG1_02
V$SREBP1_02	interacts with	V$RELA_03
V$SREBP1_02	interacts with	V$RREB1_01
V$SREBP1_02	interacts with	V$SP3_Q3
V$SREBP1_02	interacts with	V$TFIII_Q6
V$SREBP1_02	interacts with	V$ZNF777_02
V$TST1_01	interacts with	V$CEBPG_Q6
V$TST1_01	interacts with	V$EVX2_03
V$TST1_01	interacts with	V$LBX2_03
V$TST1_01	interacts with	V$PRX2_Q2
V$TST1_01	interacts with	V$TEF3_Q3

## Sheet: chicken_H5N1_ileum_1day
V$AHR_01	interacts with	V$CTCF_06
V$CTCF_06	interacts with	V$MEIS1EOMES_01
V$CTCF_06	interacts with	V$WT1_01
V$AP1FJ_Q2	interacts with	V$ISL2_03
V$ISL2_03	interacts with	V$POU3F1_Q6
V$BCL6_02	interacts with	V$TEF3_Q3
V$CACCCBINDINGFACTOR_Q6	interacts with	V$EGR_Q6
V$CACCCBINDINGFACTOR_Q6	interacts with	V$RELA_03
V$CACCCBINDINGFACTOR_Q6	interacts with	V$WT1_01
V$EGR_Q6	interacts with	V$PLAG1_02
V$EGR_Q6	interacts with	V$ZNF777_02
V$RELA_03	interacts with	V$GATAD2A_01
V$RELA_03	interacts with	V$MAFA_Q4_01
V$RELA_03	interacts with	V$ZNF777_02
V$CDP_01	interacts with	V$EVX2_03
V$CDP_01	interacts with	V$FOXM1_Q3
V$CDP_01	interacts with	V$ISL2_03
V$CDP_01	interacts with	V$LBX2_03
V$CDP_01	interacts with	V$POU5F1_01
V$CDP_01	interacts with	V$SOX_Q6
V$EVX2_03	interacts with	V$FOXM1_Q3
V$POU5F1_01	interacts with	V$FOXM1_Q3
V$POU5F1_01	interacts with	V$LBX2_03
V$POU5F1_01	interacts with	V$MEIS1DRGX_01
V$POU5F1_01	interacts with	V$PLZFB_Q3
V$POU5F1_01	interacts with	V$POU2F1EOMES_01
V$POU5F1_01	interacts with	V$TEF3_Q3
V$POU5F1_01	interacts with	V$YY1_08
V$SOX_Q6	interacts with	V$LBX2_03
V$SOX_Q6	interacts with	V$POU5F1_01
V$SOX_Q6	interacts with	V$SOX10_08
V$SOX_Q6	interacts with	V$TEF3_Q3
V$CEBPG_Q6	interacts with	V$PLZFB_Q3
V$CEBPG_Q6	interacts with	V$PRX2_Q2
V$CEBPG_Q6	interacts with	V$TEF3_Q3
V$PRX2_Q2	interacts with	V$EVX2_03
V$PRX2_Q2	interacts with	V$FOXM1_Q3
V$PRX2_Q2	interacts with	V$TEF3_Q3
V$CP2_01	interacts with	V$CTCF_06
V$CP2_01	interacts with	V$GATAD2A_01
V$CP2_01	interacts with	V$GRE_C
V$CP2_01	interacts with	V$IK1_01
V$CP2_01	interacts with	V$LRF_Q6
V$CP2_01	interacts with	V$MAFA_Q4_01
V$CP2_01	interacts with	V$NERF_Q2
V$CP2_01	interacts with	V$RELA_03
V$CP2_01	interacts with	V$SMAD3_Q6
V$CP2_01	interacts with	V$SP3_Q3
V$GRE_C	interacts with	V$GATAD2A_01
V$GRE_C	interacts with	V$MAFA_Q4_01
V$GRE_C	interacts with	V$MEIS1EOMES_01
V$IK1_01	interacts with	V$HIC2_01
V$IK1_01	interacts with	V$IK3_01
V$IK1_01	interacts with	V$TFIII_Q6_01
V$IK1_01	interacts with	V$YY1_08
V$IK1_01	interacts with	V$ZBTB44_01
V$LRF_Q6	interacts with	V$WT1_01
V$LRF_Q6	interacts with	V$ZNF777_02
V$MAFA_Q4_01	interacts with	V$GATAD2A_01
V$NERF_Q2	interacts with	V$CTCF_06
V$NERF_Q2	interacts with	V$POU5F1_01
V$NERF_Q2	interacts with	V$ZNF592_02
V$SMAD3_Q6	interacts with	V$CTCF_06
V$SMAD3_Q6	interacts with	V$ZNF592_02
V$SP3_Q3	interacts with	V$CTCF_04
V$SP3_Q3	interacts with	V$EGR_Q6
V$SP3_Q3	interacts with	V$HIC2_01
V$SP3_Q3	interacts with	V$LRF_Q6
V$SP3_Q3	interacts with	V$PAX5_Q6
V$SP3_Q3	interacts with	V$RELA_03
V$SP3_Q3	interacts with	V$ZBTB2_Q3_01
V$SP3_Q3	interacts with	V$ZNF777_02
V$CTCF_04	interacts with	V$ZBTB2_Q3_01
V$CTCF_04	interacts with	V$ZNF777_02
V$MEIS1EOMES_01	interacts with	V$GATAD2A_01
V$E2F_01	interacts with	V$IK3_01
V$ERBETA_Q5	interacts with	V$CTCF_06
V$HIC1_03	interacts with	V$HIC2_01
V$HIC2_01	interacts with	V$CTCF_06
V$HIC2_01	interacts with	V$LRF_Q6
V$HIC2_01	interacts with	V$MEIS1EOMES_01
V$HIC2_01	interacts with	V$RELA_03
V$HIC2_01	interacts with	V$TFIII_Q6_01
V$HIC2_01	interacts with	V$ZNF777_02
V$TFIII_Q6_01	interacts with	V$GATAD2A_01
V$LYF1_01	interacts with	V$YY1_12
V$MAFB_Q4	interacts with	V$GATAD2A_01
V$MAFB_Q4	interacts with	V$HIC2_01
V$MAFB_Q4	interacts with	V$MEIS1EOMES_01
V$MAFB_Q4	interacts with	V$RELA_03
V$MEIS1AHOXA9_01	interacts with	V$CEBPG_Q6
V$MEIS1AHOXA9_01	interacts with	V$ISL2_03
V$MEIS1AHOXA9_01	interacts with	V$LBX2_03
V$MEIS1AHOXA9_01	interacts with	V$SOX_Q6
V$MIBP1_Q6	interacts with	V$RELA_03
V$MSX1_01	interacts with	V$POU5F1_01
V$MSX2_Q3	interacts with	V$FOXM1_Q3
V$MSX2_Q3	interacts with	V$LBX2_03
V$MSX2_Q3	interacts with	V$TEF3_Q3
V$NFKB_C	interacts with	V$GATAD2A_01
V$NKX25_03	interacts with	V$GATAD2A_01
V$NKX25_03	interacts with	V$ISL2_03
V$NKX25_03	interacts with	V$ZNF592_02
V$NR2F1_05	interacts with	V$GATAD2A_01
V$OCT1_06	interacts with	V$FOXM1_Q3
V$OCT1_06	interacts with	V$ISL2_03
V$OCT1_06	interacts with	V$LBX2_03
V$OCT1_06	interacts with	V$MEIS1AHOXA9_01
V$OCT1_06	interacts with	V$MSX2_Q3
V$OCT1_06	interacts with	V$TITF1_Q3
V$TITF1_Q3	interacts with	V$FOXM1_Q3
V$TITF1_Q3	interacts with	V$NKX25_03
V$PAX2_Q2	interacts with	V$MEIS1EOMES_01
V$PAX2_Q2	interacts with	V$RELA_03
V$PAX5_Q6	interacts with	V$CTCF_06
V$PAX5_Q6	interacts with	V$GATAD2A_01
V$PAX5_Q6	interacts with	V$RELA_03
V$PBX1_05	interacts with	V$ZNF777_02
V$PIT1_Q6	interacts with	V$POU5F1_01
V$RREB1_01	interacts with	V$GATAD2A_01
V$RREB1_01	interacts with	V$MEIS1EOMES_01
V$RREB1_01	interacts with	V$PLAG1_02
V$SIX4_01	interacts with	V$HIC2_01
V$SMAD3_Q6_01	interacts with	V$GATAD2A_01
V$SOX5_01	interacts with	V$EVX2_03
V$SREBP1_02	interacts with	V$CACCCBINDINGFACTOR_Q6
V$SREBP1_02	interacts with	V$GATAD2A_01
V$SREBP1_02	interacts with	V$RELA_03
V$SREBP1_02	interacts with	V$RREB1_01
V$SREBP1_02	interacts with	V$SP3_Q3
V$SREBP1_02	interacts with	V$TFIII_Q6
V$TFIII_Q6	interacts with	V$CTCF_06
V$TFIII_Q6	interacts with	V$HIC2_01
V$TFIII_Q6	interacts with	V$PAX5_Q6
V$TFIII_Q6	interacts with	V$PLAG1_02
V$TAXCREB_01	interacts with	V$SREBP1_02
V$TCF11MAFG_01	interacts with	V$POU5F1_01
V$TST1_01	interacts with	V$EVX2_03
V$TST1_01	interacts with	V$ISL2_03
V$TST1_01	interacts with	V$LBX2_03
V$TST1_01	interacts with	V$OCT1_06
V$TST1_01	interacts with	V$POU5F1_01
V$TST1_01	interacts with	V$PRX2_Q2
V$TST1_01	interacts with	V$SOX_Q6

## Sheet: chicken_H5N1_ileum_3day
V$AHRARNT_02	interacts with	V$SP3_Q3
V$SP3_Q3	interacts with	V$CTCF_04
V$SP3_Q3	interacts with	V$CTCF_06
V$SP3_Q3	interacts with	V$EGR_Q6
V$SP3_Q3	interacts with	V$HIC2_01
V$SP3_Q3	interacts with	V$LRF_Q6
V$SP3_Q3	interacts with	V$MEIS1EOMES_01
V$SP3_Q3	interacts with	V$PAX5_Q6
V$SP3_Q3	interacts with	V$PLAG1_02
V$SP3_Q3	interacts with	V$RELA_03
V$SP3_Q3	interacts with	V$TFIII_Q6
V$SP3_Q3	interacts with	V$WT1_01
V$SP3_Q3	interacts with	V$ZBTB2_Q3_01
V$AP1FJ_Q2	interacts with	V$ISL2_03
V$ISL2_03	interacts with	V$CDP_Q6_01
V$ISL2_03	interacts with	V$EVX2_03
V$ISL2_03	interacts with	V$LBX2_03
V$ISL2_03	interacts with	V$PLZFB_Q3
V$ISL2_03	interacts with	V$PRX2_Q2
V$BCL6_02	interacts with	V$EVX2_03
V$BCL6_02	interacts with	V$LBX2_03
V$EVX2_03	interacts with	V$HOXB13EOMES_01
V$EVX2_03	interacts with	V$LBX2_03
V$EVX2_03	interacts with	V$TEF3_Q3
V$LBX2_03	interacts with	V$CDP_Q6_01
V$LBX2_03	interacts with	V$HOXB13EOMES_01
V$LBX2_03	interacts with	V$PLZFB_Q3
V$LBX2_03	interacts with	V$SOX10_08
V$LBX2_03	interacts with	V$TEF3_Q3
V$CACCCBINDINGFACTOR_Q6	interacts with	V$EGR_Q6
V$CACCCBINDINGFACTOR_Q6	interacts with	V$HIC2_01
V$CACCCBINDINGFACTOR_Q6	interacts with	V$LRF_Q6
V$CACCCBINDINGFACTOR_Q6	interacts with	V$PLAG1_02
V$CACCCBINDINGFACTOR_Q6	interacts with	V$RELA_03
V$CACCCBINDINGFACTOR_Q6	interacts with	V$WT1_01
V$EGR_Q6	interacts with	V$LRF_Q6
V$EGR_Q6	interacts with	V$PLAG1_02
V$EGR_Q6	interacts with	V$ZNF777_02
V$HIC2_01	interacts with	V$CTCF_06
V$HIC2_01	interacts with	V$GATAD2A_01
V$HIC2_01	interacts with	V$LRF_Q6
V$HIC2_01	interacts with	V$MEIS1EOMES_01
V$HIC2_01	interacts with	V$RELA_03
V$HIC2_01	interacts with	V$ZNF777_02
V$LRF_Q6	interacts with	V$WT1_01
V$LRF_Q6	interacts with	V$ZBTB2_Q3_01
V$LRF_Q6	interacts with	V$ZNF777_02
V$PLAG1_02	interacts with	V$LRF_Q6
V$PLAG1_02	interacts with	V$WT1_01
V$RELA_03	interacts with	V$GATAD2A_01
V$RELA_03	interacts with	V$MEIS1EOMES_01
V$CDP_01	interacts with	V$EVX2_03
V$CDP_01	interacts with	V$ISL2_03
V$CDP_01	interacts with	V$LBX2_03
V$CDP_01	interacts with	V$SOX_Q6
V$CDP_01	interacts with	V$TITF1_Q3
V$SOX_Q6	interacts with	V$LBX2_03
V$TITF1_Q3	interacts with	V$PIT1_Q6
V$CEBPG_Q6	interacts with	V$PLZFB_Q3
V$CEBPG_Q6	interacts with	V$PRX2_Q2
V$CEBPG_Q6	interacts with	V$TEF3_Q3
V$PRX2_Q2	interacts with	V$EVX2_03
V$PRX2_Q2	interacts with	V$LBX2_03
V$PRX2_Q2	interacts with	V$TEF3_Q3
V$CP2_01	interacts with	V$CTCF_06
V$CP2_01	interacts with	V$GATAD2A_01
V$CP2_01	interacts with	V$GRE_C
V$CP2_01	interacts with	V$HIC2_01
V$CP2_01	interacts with	V$MAFA_Q4_01
V$CP2_01	interacts with	V$NERF_Q2
V$CP2_01	interacts with	V$SMAD3_Q6
V$CP2_01	interacts with	V$SP3_Q3
V$CP2_01	interacts with	V$TFIII_Q6_01
V$GRE_C	interacts with	V$GATAD2A_01
V$GRE_C	interacts with	V$POU5F1_01
V$MAFA_Q4_01	interacts with	V$GATAD2A_01
V$NERF_Q2	interacts with	V$PAX5_Q6
V$SMAD3_Q6	interacts with	V$ZNF777_02
V$CPEB1_01	interacts with	V$TEF3_Q3
V$CTCF_04	interacts with	V$ZNF777_02
V$CTF1_01	interacts with	V$CTCF_06
V$CTF1_01	interacts with	V$GATAD2A_01
V$ERBETA_Q5	interacts with	V$GATAD2A_01
V$FOXJ2_02	interacts with	V$EVX2_03
V$FOXJ2_02	interacts with	V$LBX2_03
V$POU5F1_01	interacts with	V$HNF1B_01
V$POU5F1_01	interacts with	V$HOXB13EOMES_01
V$POU5F1_01	interacts with	V$LBX2_03
V$POU5F1_01	interacts with	V$MEIS1DRGX_01
V$POU5F1_01	interacts with	V$POU2F1EOMES_01
V$POU5F1_01	interacts with	V$POU3F1_Q6
V$POU5F1_01	interacts with	V$TEF3_Q3
V$HIC1_03	interacts with	V$HIC2_01
V$MEIS1EOMES_01	interacts with	V$GATAD2A_01
V$HNF1B_01	interacts with	V$ISL2_03
V$IK1_01	interacts with	V$IK3_01
V$IK1_01	interacts with	V$LYF1_01
V$MEIS1AHOXA9_01	interacts with	V$NKX25_03
V$MEIS1AHOXA9_01	interacts with	V$PRX2_Q2
V$MSX2_Q3	interacts with	V$LBX2_03
V$PAX5_Q6	interacts with	V$CTCF_06
V$PAX5_Q6	interacts with	V$GATAD2A_01
V$OCT1_06	interacts with	V$EVX2_03
V$OCT1_06	interacts with	V$MSX2_Q3
V$OCT1_06	interacts with	V$PRX2_Q2
V$OCT1_06	interacts with	V$TEF3_Q3
V$PAX2_Q2	interacts with	V$HIC2_01
V$PBX1_05	interacts with	V$GATAD2A_01
V$PIT1_Q6	interacts with	V$ISL2_03
V$PIT1_Q6	interacts with	V$TEF3_Q3
V$POU3F1_Q6	interacts with	V$LBX2_03
V$POU3F2_01	interacts with	V$EVX2_03
V$POU3F2_01	interacts with	V$ISL2_03
V$POU3F2_01	interacts with	V$LBX2_03
V$POU3F2_01	interacts with	V$POU5F1_01
V$POU3F2_01	interacts with	V$PRX2_Q2
V$RREB1_01	interacts with	V$EGR_Q6
V$RREB1_01	interacts with	V$PLAG1_02
V$RREB1_01	interacts with	V$RELA_03
V$SIX4_01	interacts with	V$HIC2_01
V$SOX5_01	interacts with	V$LBX2_03
V$TFIII_Q6	interacts with	V$CTCF_06
V$TFIII_Q6	interacts with	V$EGR_Q6
V$TFIII_Q6	interacts with	V$PAX5_Q6
V$TFIII_Q6	interacts with	V$PLAG1_02
V$TFIII_Q6	interacts with	V$ZNF777_02
V$SREBP1_02	interacts with	V$CACCCBINDINGFACTOR_Q6
V$SREBP1_02	interacts with	V$EGR_Q6
V$SREBP1_02	interacts with	V$LRF_Q6
V$SREBP1_02	interacts with	V$PLAG1_02
V$SREBP1_02	interacts with	V$RELA_03
V$SREBP1_02	interacts with	V$RREB1_01
V$SREBP1_02	interacts with	V$SP3_Q3
V$SREBP1_02	interacts with	V$ZNF777_02
V$TAL1BETAITF2_01	interacts with	V$GATAD2A_01
V$TAL1BETAITF2_01	interacts with	V$POU5F1_01
V$TCF11MAFG_01	interacts with	V$ISL2_03
V$TST1_01	interacts with	V$CPEB1_01
V$TST1_01	interacts with	V$EVX2_03
V$TST1_01	interacts with	V$FOXJ2_02
V$TST1_01	interacts with	V$LBX2_03
V$TST1_01	interacts with	V$OCT1_06
V$TST1_01	interacts with	V$PRX2_Q2

## Sheet: duck_H5N1_lung_1day
V$CACCCBINDINGFACTOR_Q6	interacts with	V$LRF_Q6
V$LRF_Q6	interacts with	V$ZNF777_02
V$CDP_01	interacts with	V$EVX2_03
V$CDP_01	interacts with	V$PRX2_Q2
V$EVX2_03	interacts with	V$CPEB1_01
V$PRX2_Q2	interacts with	V$CPEB1_01
V$PRX2_Q2	interacts with	V$EVX2_03
V$PRX2_Q2	interacts with	V$FOXC1_Q4
V$PRX2_Q2	interacts with	V$HOXB13EOMES_01
V$PRX2_Q2	interacts with	V$MSX2_Q3
V$PRX2_Q2	interacts with	V$PLZFB_Q3
V$PRX2_Q2	interacts with	V$TEF3_Q3
V$CEBPG_Q6	interacts with	V$CDP_Q6_01
V$CEBPG_Q6	interacts with	V$CPEB1_01
V$CEBPG_Q6	interacts with	V$EVX2_03
V$CPEB1_01	interacts with	V$FOXC1_Q4
V$CPEB1_01	interacts with	V$TEF3_Q3
V$CP2_01	interacts with	V$GRE_C
V$CP2_01	interacts with	V$NERF_Q2
V$CP2_01	interacts with	V$PAX2_Q2
V$CP2_01	interacts with	V$TFIII_Q6_01
V$GRE_C	interacts with	V$GATAD2A_01
V$GRE_C	interacts with	V$TITF1_Q3
V$NERF_Q2	interacts with	V$PAX5_Q6
V$FOXC1_Q4	interacts with	V$TEF3_Q3
V$CTCF_04	interacts with	V$LRF_Q6
V$CTCF_06	interacts with	V$MEIS1EOMES_01
V$MEIS1EOMES_01	interacts with	V$GATAD2A_01
V$CTF1_01	interacts with	V$GATAD2A_01
V$DLX3_01	interacts with	V$EVX2_03
V$FOXJ2_02	interacts with	V$CPEB1_01
V$FOXJ2_02	interacts with	V$EVX2_03
V$FOXJ2_02	interacts with	V$SOX_Q6
V$FOXJ2_02	interacts with	V$TEF3_Q3
V$SOX_Q6	interacts with	V$FOXC1_Q4
V$SOX_Q6	interacts with	V$TEF3_Q3
V$HIC2_01	interacts with	V$RELA_03
V$HIC2_01	interacts with	V$ZNF777_02
V$RELA_03	interacts with	V$MEIS1EOMES_01
V$HNF1B_01	interacts with	V$EVX2_03
V$IK1_01	interacts with	V$IK3_01
V$PAX5_Q6	interacts with	V$ZBTB2_Q3_01
V$PAX5_Q6	interacts with	V$ZNF592_02
V$OCT1_06	interacts with	V$FOXJ2_02
V$OCT1_06	interacts with	V$PIT1_Q6
V$OCT1_06	interacts with	V$TEF3_Q3
V$PIT1_Q6	interacts with	V$PRX2_Q2
V$PIT1_Q6	interacts with	V$TEF3_Q3
V$ZBTB2_Q3_01	interacts with	V$ZNF592_02
V$PBX1_05	interacts with	V$GATAD2A_01
V$POU3F2_01	interacts with	V$CEBPG_Q6
V$POU3F2_01	interacts with	V$EVX2_03
V$POU3F2_01	interacts with	V$TEF3_Q3
V$RREB1_01	interacts with	V$HIC2_01
V$SMAD3_Q6	interacts with	V$GATAD2A_01
V$SMAD3_Q6	interacts with	V$MAFB_Q4
V$SMAD3_Q6_01	interacts with	V$GATAD2A_01
V$SOX5_01	interacts with	V$FOXM1_Q3
V$SP3_Q3	interacts with	V$CTCF_06
V$SP3_Q3	interacts with	V$HIC2_01
V$SP3_Q3	interacts with	V$LRF_Q6
V$SP3_Q3	interacts with	V$PAX5_Q6
V$SP3_Q3	interacts with	V$TFIII_Q6
V$TFIII_Q6	interacts with	V$LRF_Q6
V$TFIII_Q6	interacts with	V$PAX5_Q6
V$TFIII_Q6	interacts with	V$ZBTB2_Q3_01
V$SREBP1_02	interacts with	V$CACCCBINDINGFACTOR_Q6
V$SREBP1_02	interacts with	V$LRF_Q6
V$SREBP1_02	interacts with	V$RREB1_01
V$SREBP1_02	interacts with	V$ZNF777_02
V$TST1_01	interacts with	V$CEBPG_Q6
V$TST1_01	interacts with	V$CPEB1_01
V$TST1_01	interacts with	V$EVX2_03
V$TST1_01	interacts with	V$FOXJ2_02
V$TST1_01	interacts with	V$POU3F2_01
V$TST1_01	interacts with	V$TEF3_Q3

## Sheet: duck_H5N1_lung_3day
V$CACCCBINDINGFACTOR_Q6	interacts with	V$HIC2_01
V$CACCCBINDINGFACTOR_Q6	interacts with	V$LRF_Q6
V$CACCCBINDINGFACTOR_Q6	interacts with	V$PAX5_Q6
V$HIC2_01	interacts with	V$LRF_Q6
V$HIC2_01	interacts with	V$MEIS1EOMES_01
V$HIC2_01	interacts with	V$RELA_03
V$LRF_Q6	interacts with	V$ZNF777_02
V$PAX5_Q6	interacts with	V$ZBTB2_Q3_01
V$PAX5_Q6	interacts with	V$ZNF592_02
V$CDP_01	interacts with	V$CEBPG_Q6
V$CDP_01	interacts with	V$EVX2_03
V$CDP_01	interacts with	V$FOXC1_Q4
V$CDP_01	interacts with	V$TEF3_Q3
V$CEBPG_Q6	interacts with	V$EVX2_03
V$EVX2_03	interacts with	V$CDP_Q6_01
V$EVX2_03	interacts with	V$HOXB13EOMES_01
V$EVX2_03	interacts with	V$TEF3_Q3
V$FOXC1_Q4	interacts with	V$TEF3_Q3
V$CP2_01	interacts with	V$MEIS1EOMES_01
V$CP2_01	interacts with	V$PAX2_Q2
V$CP2_01	interacts with	V$SMAD3_Q6
V$CP2_01	interacts with	V$ZNF592_02
V$PAX2_Q2	interacts with	V$HIC2_01
V$SMAD3_Q6	interacts with	V$CTCF_06
V$SMAD3_Q6	interacts with	V$GATAD2A_01
V$CPEB1_01	interacts with	V$FOXC1_Q4
V$CPEB1_01	interacts with	V$TEF3_Q3
V$CTCF_04	interacts with	V$HIC2_01
V$CTCF_04	interacts with	V$LRF_Q6
V$CTCF_06	interacts with	V$MEIS1EOMES_01
V$CTCF_06	interacts with	V$RELA_03
V$RELA_03	interacts with	V$MEIS1EOMES_01
V$DLX3_01	interacts with	V$EVX2_03
V$E2F_01	interacts with	V$SOX_Q6
V$SOX_Q6	interacts with	V$FOXC1_Q4
V$SOX_Q6	interacts with	V$NKX25_03
V$SOX_Q6	interacts with	V$TEF3_Q3
V$FOXJ2_02	interacts with	V$CEBPG_Q6
V$FOXJ2_02	interacts with	V$CPEB1_01
V$FOXJ2_02	interacts with	V$EVX2_03
V$FOXJ2_02	interacts with	V$MSX2_Q3
V$FOXJ2_02	interacts with	V$POU3F2_01
V$FOXJ2_02	interacts with	V$TEF3_Q3
V$MSX2_Q3	interacts with	V$EVX2_03
V$POU3F2_01	interacts with	V$CPEB1_01
V$POU3F2_01	interacts with	V$EVX2_03
V$POU3F2_01	interacts with	V$TEF3_Q3
V$GFI1B_01	interacts with	V$MSX2_Q3
V$IK1_01	interacts with	V$IK3_01
V$IK1_01	interacts with	V$LYF1_01
V$MEIS1AHOXA9_01	interacts with	V$YY1_08
V$MSX1_01	interacts with	V$PLZFB_Q3
V$OCT1_06	interacts with	V$CEBPG_Q6
V$OCT1_06	interacts with	V$EVX2_03
V$OCT1_06	interacts with	V$PLZFB_Q3
V$OCT1_06	interacts with	V$TEF3_Q3
V$PIT1_Q6	interacts with	V$FOXM1_Q3
V$PIT1_Q6	interacts with	V$TEF3_Q3
V$PRX2_Q2	interacts with	V$EVX2_03
V$PRX2_Q2	interacts with	V$FOXC1_Q4
V$PRX2_Q2	interacts with	V$MSX2_Q3
V$PRX2_Q2	interacts with	V$TEF3_Q3
V$RREB1_01	interacts with	V$CTCF_06
V$SIX4_01	interacts with	V$CTCF_06
V$SOX5_01	interacts with	V$OCT1_06
V$SOX5_01	interacts with	V$PRX2_Q2
V$SOX5_01	interacts with	V$TST1_01
V$TST1_01	interacts with	V$CPEB1_01
V$TST1_01	interacts with	V$FOXJ2_02
V$TST1_01	interacts with	V$HOXB13EOMES_01
V$TST1_01	interacts with	V$TEF3_Q3
V$SP3_Q3	interacts with	V$HIC2_01
V$SP3_Q3	interacts with	V$LRF_Q6
V$SP3_Q3	interacts with	V$PAX5_Q6
V$SP3_Q3	interacts with	V$TFIII_Q6
V$TFIII_Q6	interacts with	V$PAX5_Q6
V$SREBP1_02	interacts with	V$CACCCBINDINGFACTOR_Q6
V$SREBP1_02	interacts with	V$RREB1_01
V$SREBP1_02	interacts with	V$SP3_Q3
V$TITF1_Q3	interacts with	V$NKX25_03
V$TITF1_Q3	interacts with	V$POU3F1_Q6

## Sheet: duck_H5N1_ileum_1day
V$AP1FJ_Q2	interacts with	V$GATAD2A_01
V$CACCCBINDINGFACTOR_Q6	interacts with	V$SP2_04
V$SP2_04	interacts with	V$ZNF777_02
V$CDP_01	interacts with	V$CEBPG_Q6
V$CDP_01	interacts with	V$FOXC1_Q4
V$CDP_01	interacts with	V$FOXL2_Q5
V$CDP_01	interacts with	V$NKX25_03
V$CDP_01	interacts with	V$TST1_01
V$CDP_01	interacts with	V$YY1_12
V$CEBPG_Q6	interacts with	V$CDP_Q6_01
V$CEBPG_Q6	interacts with	V$HOXB13EOMES_01
V$CEBPG_Q6	interacts with	V$TEF3_Q3
V$FOXC1_Q4	interacts with	V$TEF3_Q3
V$TST1_01	interacts with	V$CEBPG_Q6
V$TST1_01	interacts with	V$CPEB1_01
V$TST1_01	interacts with	V$EVX2_03
V$TST1_01	interacts with	V$FOXJ2_02
V$TST1_01	interacts with	V$MEIS1AHOXA9_01
V$TST1_01	interacts with	V$MSX1_01
V$TST1_01	interacts with	V$OCT1_06
V$TST1_01	interacts with	V$PRX2_Q2
V$TST1_01	interacts with	V$TITF1_Q3
V$TEF3_Q3	interacts with	V$FOXL2_Q5
V$CP2_01	interacts with	V$GRE_C
V$CP2_01	interacts with	V$HIC2_01
V$CP2_01	interacts with	V$PAX2_Q2
V$CP2_01	interacts with	V$SIX4_01
V$CP2_01	interacts with	V$SMAD3_Q6
V$CP2_01	interacts with	V$SP3_Q3
V$CP2_01	interacts with	V$YY1_12
V$GRE_C	interacts with	V$GATAD2A_01
V$GRE_C	interacts with	V$MSX1_01
V$GRE_C	interacts with	V$MTF1_01
V$GRE_C	interacts with	V$SMAD3_Q6
V$GRE_C	interacts with	V$SOX_Q6
V$HIC2_01	interacts with	V$CTCF_06
V$HIC2_01	interacts with	V$GATAD2A_01
V$HIC2_01	interacts with	V$RELA_03
V$HIC2_01	interacts with	V$SP2_04
V$PAX2_Q2	interacts with	V$HIC2_01
V$SMAD3_Q6	interacts with	V$CTCF_06
V$SMAD3_Q6	interacts with	V$GATAD2A_01
V$SP3_Q3	interacts with	V$CTCF_06
V$SP3_Q3	interacts with	V$HIC2_01
V$SP3_Q3	interacts with	V$PAX5_Q6
V$SP3_Q3	interacts with	V$RELA_03
V$SP3_Q3	interacts with	V$SP2_04
V$SP3_Q3	interacts with	V$TFIII_Q6
V$SP3_Q3	interacts with	V$ZBTB2_Q3_01
V$SP3_Q3	interacts with	V$ZNF777_02
V$CPEB1_01	interacts with	V$TEF3_Q3
V$CTCF_04	interacts with	V$RELA_03
V$CTCF_04	interacts with	V$SP2_04
V$RELA_03	interacts with	V$MEIS1EOMES_01
V$CTCF_06	interacts with	V$MEIS1EOMES_01
V$CTCF_06	interacts with	V$RELA_03
V$CTCF_06	interacts with	V$SP2_04
V$CTCF_06	interacts with	V$ZNF777_02
V$MEIS1EOMES_01	interacts with	V$GATAD2A_01
V$CTF1_01	interacts with	V$GATAD2A_01
V$DLX3_01	interacts with	V$EVX2_03
V$DLX3_01	interacts with	V$PRX2_Q2
V$EVX2_03	interacts with	V$TEF3_Q3
V$PRX2_Q2	interacts with	V$CPEB1_01
V$PRX2_Q2	interacts with	V$FOXC1_Q4
V$PRX2_Q2	interacts with	V$HOXB13EOMES_01
V$PRX2_Q2	interacts with	V$MSX2_Q3
V$PRX2_Q2	interacts with	V$TEF3_Q3
V$E2F_01	interacts with	V$TITF1_Q3
V$TITF1_Q3	interacts with	V$BCL6_02
V$TITF1_Q3	interacts with	V$FOXL2_Q5
V$TITF1_Q3	interacts with	V$FOXM1_Q3
V$TITF1_Q3	interacts with	V$NKX25_03
V$TITF1_Q3	interacts with	V$YY1_12
V$FOXJ2_02	interacts with	V$EVX2_03
V$FOXJ2_02	interacts with	V$FOXC1_Q4
V$FOXJ2_02	interacts with	V$FOXM1_Q3
V$FOXM1_Q3	interacts with	V$TEF3_Q3
V$MSX1_01	interacts with	V$SIX4_01
V$MTF1_01	interacts with	V$GATAD2A_01
V$SOX_Q6	interacts with	V$FOXC1_Q4
V$SOX_Q6	interacts with	V$NKX25_03
V$SOX_Q6	interacts with	V$TEF3_Q3
V$IK1_01	interacts with	V$GATAD2A_01
V$IK1_01	interacts with	V$IK3_01
V$IK1_01	interacts with	V$LYF1_01
V$IK1_01	interacts with	V$SP3_Q3
V$IK3_01	interacts with	V$ZNF592_02
V$LYF1_01	interacts with	V$SP2_04
V$LRF_Q6	interacts with	V$SP2_04
V$MAFB_Q4	interacts with	V$GATAD2A_01
V$MAFB_Q4	interacts with	V$LRF_Q6
V$MEIS1AHOXA9_01	interacts with	V$FOXM1_Q3
V$MEIS1AHOXA9_01	interacts with	V$SIX4_01
V$MEIS1AHOXA9_01	interacts with	V$YY1_08
V$MSX2_Q3	interacts with	V$TEF3_Q3
V$NERF_Q2	interacts with	V$ZNF592_02
V$OCT1_06	interacts with	V$HOXB13EOMES_01
V$OCT1_06	interacts with	V$PLZFB_Q3
V$OCT1_06	interacts with	V$PRX2_Q2
V$OCT1_06	interacts with	V$TFIII_Q6_01
V$PAX5_Q6	interacts with	V$GATAD2A_01
V$PAX5_Q6	interacts with	V$SP2_04
V$PAX5_Q6	interacts with	V$TFIII_Q6_01
V$PAX5_Q6	interacts with	V$ZBTB2_Q3_01
V$PBX1_05	interacts with	V$CTCF_06
V$PBX1_05	interacts with	V$GATAD2A_01
V$POU3F1_Q6	interacts with	V$TFIII_Q6_01
V$POU3F1_Q6	interacts with	V$YY1_12
V$POU3F2_01	interacts with	V$FOXM1_Q3
V$RREB1_01	interacts with	V$HIC2_01
V$RREB1_01	interacts with	V$SP2_04
V$SMAD3_Q6_01	interacts with	V$GATAD2A_01
V$SOX5_01	interacts with	V$PRX2_Q2
V$SOX5_01	interacts with	V$SOX10_08
V$TFIII_Q6	interacts with	V$PAX5_Q6
V$TFIII_Q6	interacts with	V$SP2_04
V$TFIII_Q6	interacts with	V$TFIII_Q6_01
V$TFIII_Q6	interacts with	V$ZNF592_02
V$SREBP1_02	interacts with	V$LRF_Q6
V$SREBP1_02	interacts with	V$RELA_03
V$SREBP1_02	interacts with	V$RREB1_01
V$SREBP1_02	interacts with	V$ZNF777_02
V$T3RBETA_Q6_01	interacts with	V$GATAD2A_01
V$TAXCREB_01	interacts with	V$GATAD2A_01

## Sheet: duck_H5N1_ileum_3day
V$AP1FJ_Q2	interacts with	V$GATAD2A_01
V$AREB6_01	interacts with	V$GATAD2A_01
V$CDP_01	interacts with	V$EVX2_03
V$CDP_01	interacts with	V$PRX2_Q2
V$CDP_01	interacts with	V$TEF3_Q3
V$EVX2_03	interacts with	V$HOXB13EOMES_01
V$EVX2_03	interacts with	V$PLZFB_Q3
V$EVX2_03	interacts with	V$TEF3_Q3
V$PRX2_Q2	interacts with	V$HOXB13EOMES_01
V$TEF3_Q3	interacts with	V$HOXB13EOMES_01
V$CEBPG_Q6	interacts with	V$PLZFB_Q3
V$CP2_01	interacts with	V$CACCCBINDINGFACTOR_Q6
V$CP2_01	interacts with	V$HIC2_01
V$CP2_01	interacts with	V$SIX4_01
V$CP2_01	interacts with	V$SMAD3_Q6
V$HIC2_01	interacts with	V$GATAD2A_01
V$HIC2_01	interacts with	V$MEIS1EOMES_01
V$HIC2_01	interacts with	V$RELA_03
V$SMAD3_Q6	interacts with	V$GATAD2A_01
V$SMAD3_Q6	interacts with	V$RELA_03
V$CPEB1_01	interacts with	V$FOXC1_Q4
V$CPEB1_01	interacts with	V$TEF3_Q3
V$FOXC1_Q4	interacts with	V$TEF3_Q3
V$CTCF_04	interacts with	V$CTCF_06
V$CTCF_06	interacts with	V$ZBTB2_Q3_01
V$DLX3_01	interacts with	V$EVX2_03
V$FOXJ2_02	interacts with	V$EVX2_03
V$FOXJ2_02	interacts with	V$TEF3_Q3
V$GRE_C	interacts with	V$FOXM1_Q3
V$GRE_C	interacts with	V$GATAD2A_01
V$MEIS1EOMES_01	interacts with	V$GATAD2A_01
V$RELA_03	interacts with	V$MEIS1EOMES_01
V$IK1_01	interacts with	V$SP3_Q3
V$SP3_Q3	interacts with	V$CTCF_06
V$SP3_Q3	interacts with	V$PAX5_Q6
V$SP3_Q3	interacts with	V$TFIII_Q6
V$SP3_Q3	interacts with	V$ZBTB2_Q3_01
V$LRF_Q6	interacts with	V$ZNF777_02
V$MAFB_Q4	interacts with	V$CTCF_06
V$MAFB_Q4	interacts with	V$RELA_03
V$OCT1_06	interacts with	V$EVX2_03
V$OCT1_06	interacts with	V$FOXM1_Q3
V$PAX2_Q2	interacts with	V$HIC2_01
V$PAX5_Q6	interacts with	V$HIC2_01
V$PAX5_Q6	interacts with	V$ZBTB2_Q3_01
V$PAX5_Q6	interacts with	V$ZNF592_02
V$PIT1_Q6	interacts with	V$PRX2_Q2
V$PIT1_Q6	interacts with	V$TEF3_Q3
V$POU3F2_01	interacts with	V$EVX2_03
V$POU3F2_01	interacts with	V$FOXC1_Q4
V$RREB1_01	interacts with	V$CTCF_06
V$SMAD3_Q6_01	interacts with	V$GATAD2A_01
V$SOX_Q6	interacts with	V$FOXC1_Q4
V$SOX_Q6	interacts with	V$NKX25_03
V$SOX_Q6	interacts with	V$SOX10_08
V$SOX_Q6	interacts with	V$TEF3_Q3
V$TFIII_Q6	interacts with	V$PAX5_Q6
V$TFIII_Q6	interacts with	V$ZBTB2_Q3_01
V$TFIII_Q6	interacts with	V$ZNF592_02
V$TFIII_Q6	interacts with	V$ZNF777_02
V$SREBP1_02	interacts with	V$CACCCBINDINGFACTOR_Q6
V$SREBP1_02	interacts with	V$LRF_Q6
V$SREBP1_02	interacts with	V$RREB1_01
V$SREBP1_02	interacts with	V$SP3_Q3
V$SREBP1_02	interacts with	V$ZNF777_02
V$TITF1_Q3	interacts with	V$CDP_Q6_01
V$TITF1_Q3	interacts with	V$MSX2_Q3
V$TITF1_Q3	interacts with	V$NKX25_03
V$TST1_01	interacts with	V$DLX3_01
V$TST1_01	interacts with	V$EVX2_03
V$TST1_01	interacts with	V$FOXJ2_02
V$TST1_01	interacts with	V$POU3F2_01
V$TST1_01	interacts with	V$TEF3_Q3
